# Supplementary material for: Genomic alterations in oral multiple primary cancers
Source: Int J Oral Sci. 2024 Feb 18;16:13. doi: 10.1038/s41368-023-00265-w (PMC10874441; doi:10.1038/s41368-023-00265-w)
Supplement: Supplementary file 4 — Supplemental Table 1 [file 41368_2023_265_MOESM4_ESM.xlsx]

## Sheet: Sheet1
Supplemental Table 1. Clinical Pathological Information of Patients
ID			Gender		Smoking	Drinking	Age at first diagnosis (Year)	Code of tumor	Location	T-Stage	N-Stage	Pathology Grade	Time between first and second diagnosis（Month)	Synchronous/ Metachronous	Survival
P01			Female		No	No	55	T1	Tongue	T1	N0	W	144	Metachronous	Death
								T2	Gingiva	T1	N0	W
P02			Male		Yes	Yes	36	T1	Tongue	T1	N0	W	42	Metachronous	Alive
								T2	Buccal mucosa	T1	N0	W
P03			Female		No	No	55	T1	Tongue	T1	N0	W	108	Metachronous	Death
								T2	Buccal mucosa	T1	N0	W
P04			Female		No	No	35	T1	Buccal mucosa	T1	N0	W	12	Metachronous	Alvie
								T2	Buccal mucosa	T1	N0	W
P05			Male		No	No	49	T1	Gingiva	T2	N1	W	144	Metachronous	Alive
								T2	Gingiva	T1	N0	W
P06			Female		No	No	76	T1	Tongue	T1	N0	W	70	Metachronous	Death
								T2	Gingiva	T1	N0	P
P07			Male		No	No	51	T1	Buccal mucosa	T1	N0	W	67	Metachronous	Alive
								T2	Buccal mucosa	T1	N0	W
P08			Female		Yes	Yes	61	T1	Gingiva	T1	N0	W	33	Metachronous	Deanth
								T2	Tongue	T1	N0	W
P09			Male		No	No	50	T1	Tongue	T1	N0	W	93	Metachronous	Alive
								T2	Pharynx	T1	N0	W
P10			Female		No	No	59	T1	Gingiva	T1	N0	W	36	Metachronous	Death
								T2	Tongue	T1	N0	W
P11			Female		No	No	71	T1	Buccal mucosa	T1	N0	W	120	Metachronous	Death
								T2	Tongue	T1	N0	W
P12			Female		No	No	58	T1	Gingiva	T1	N1	W	36	Metachronous	Death
								T2	Gingiva	T1	N0	W
P13			Female		No	No	63	T1	Gingiva	T1	N1	W	26	Metachronous	Death
								T2	Palate	T1	N1	W
P14			Male		No	No	63	T1	Tongue	T1	N1	W	90	Metachronous	Alive
								T2	Tongue	T1	N0	W
P15			Female		No	No	76	T1	Buccal mucosa	T2	N1	W	14	Metachronous	Alive
								T2	Lip	T1	N0	W
P16			Female		No	No	67	T1	Lip	T1	N0	W	——	Metachronous	Death
								T2	Buccal mucosa	T1	N1	W
								T3	Palate	T1	N0	W
P17			Female		No	No	61	T1	Gingiva	T1	N0	W	——	Metachronous	Death
								T2	Buccal mucosa	T1	N0	W
								T3	Gingiva	T1	N0	W
P18			Female		No	No	71	T1	Gingiva	T1	N0	W	30	Metachronous	Alive
								T2	Gingiva	T1	N0	W
P19			Male		Yes	Yes	49	T1	Pharynx	T1	N0	W	2	Synchronous	Alive
								T2	Gingiva	T1	N1	W
P20			Female		No	No	64	T1	Lip	T1	N0	W	12	Metachronous	Alive
								T2	Gingiva	T1	N0	W
P21			Male		Yes	No	53	T1	Tongue	T1	N0	W	14	Metachronous	Death
								T2	Gingiva	T1	N0	W
P22			Female		No	No	71	T1	Tongue	T1	N0	W	0	Synchronous	Alive
								T2	Gingiva	T1	N0	W
P23			Female		No	No	68	T1	Gingiva	T1	N0	W	41	Metachronous	Death
								T2	Gingiva	T1	N1	P
P24			Female		No	No	76	T1	Gingiva	T1	N0	P	88	Metachronous	Death
								T2	Buccal mucosa	T1	N0	W
P25			Female		No	No	62	T1	Buccal mucosa	T1	N1	W	——	Metachronous	Alive
								T2	Gingiva	T1	N1	W
								T3	Gingiva	T1	N0	W
P26			Male		No	No	69	T1	Tongue	T1	N0	W	48	Metachronous	Death
								T2	Gingiva	T1	N0	W
P27			Female		No	No	63	T1	Gingiva	T1	N0	W	10	Metachronous	Alive
								T2	Gingiva	T1	N0	W
P28			Male		Yes	Yes	48	T1	Buccal mucosa	T2	N1	W	17	Metachronous	Death
								T2	Tongue	T1	N0	W
P29			Male		No	No	47	T1	Palate	T1	N0	W	30	Metachronous	Alive
								T2	Tongue	T1	N0	W
P30			Male		Yes	No	55	T1	Gingiva	T2	N0	P	0	Synchronous	Death
								T2	Pharynx	T1	N0	P
P31			Female		No	No	65	T1	Buccal mucosa	T1	N0	W	22	Metachronous	Death
								T2	Tongue	T1	N0	W
P32			Female		No	No	66	T1	Tongue	T1	N1	W	31	Metachronous	Alive
								T2	Buccal mucosa	T2	N0	W
P33			Female		No	No	71	T1	Buccal mucosa	T1	N0	W	38	Metachronous	Alive
								T2	Tongue	T1	N0	W
P34			Female		No	No	59	T1	Palate	T1	N0	W	3	Synchronous	Death
								T2	Tongue	T1	N0	W
RP01			Male		No	Yes	52	T1	Tongue	T1	N0	W	8	Recurrence	——
								T2	Tongue	T2	N0	W
RP02			Male		Yes	No	80	T1	Gingiva	T2	N0	W	20	Recurrence	——
								T2	Gingiva	T1	N0	W
RP03			Male		Yes	No	63	T1	Palate	T1	N0	W	20	Recurrence	——
								T2	Palate	T1	N0	W
RP04			Male		No	No	78	T1	Lip	T1	N0	P	2	Recurrence	——
								T2	Lip	T1	N0	P
RP05			Female		No	No	80	T1	Tongue	T1	N0	W	19	Recurrence	——
								T2	Tongue	T1	N0	W
RP06			Male		No	No	56	T1	Tongue	T1	N0	W	11	Recurrence	——
								T2	Tongue	T1	N0	W
RP07			Female		No	No	32	T1	Tongue	T1	N0	W	13	Recurrence	——
								T2	Tongue	T1	N0	W
RP08			Male		Yes	No	5	T1	Tongue	T1	N0	W	13	Recurrence	——
								T2	Tongue	T1	N0	W
LNP01			Male		No	No	55	T1	Buccal mucosa	T1	N0	H	——	Recurrence	——
								T2	LNM	——	——	——
LNP02			Female		No	No	60	T1	Gingiva	T1	N1	W	——	Recurrence	——
								T2	LNM	——	——	——
LNP03			Female		No	No	50	T1	Tongue	T1	N1	W	——	Recurrence	——
								T2	LNM	——	——	——
LNP04			Male		Yes	Yes	55	T1	Tongue	T3	N1	W	——	LNM	——
								T2	LNM	——	——	——
LNP05			Male		No	No	49	T1	Gingiva	T2	N2	W	——	LNM	——
								T2	LNM	——	——	——
LNP06			Female		No	No	46	T1	Gingiva	T1	N1	W	——	LNM	——
								T2	LNM	——	——	——
LNP07			Female		No	No	41	T1	Tongue	T2	N1	P	——	LNM	——
								T2	LNM	——	——	——
LNP08			Male		Yes	Yes	52	T1	Tongue	T2	N1	W	——	LNM	——
								T2	LNM	——	——	——
LNP09			Male		No	No	84	T1	Gingiva	T2	N1	W	——	LNM	——
								T2	LNM	——	——	——
LNP10			Female		No	No	65	T1	Gingiva	T2	N1	W	——	LNM	——
								T2	LNM	——	——	——
LNP011			Male		Yes	Yes	78	T1	Tongue	T1	N1	W	——	LNM	——
								T2	LNM	——	——	——
Notes:P:multiple primary cancers patients,RP:recurrence patients,LNP:lymph node metastasis patients;LNM:Lymph node metastasis,W:Well,P:Poor; :the time between T1 and T2, :the time bewteen T2 and T3.
