# Supplementary material for: Genomic alterations in oral multiple primary cancers
Source: Int J Oral Sci. 2024 Feb 18;16:13. doi: 10.1038/s41368-023-00265-w (PMC10874441; doi:10.1038/s41368-023-00265-w)
Supplement: Supplementary file 6 — Supplemental Table 3 [file 41368_2023_265_MOESM6_ESM.xlsx]

## Sheet: Sheet1
Supplemental Table 3.Tumor Mutation Burden（TMB）of Every Sample
Sample	Num_mutations	Num_nonsy	TMB_nonsy
P02-T1	78	33	1.0645
P02-T2	172	122	3.9355
P12-T1	421	98	3.1613
P12-T2	121	29	0.9355
P20-T1	60	39	1.2581
P20-T2	110	72	2.3226
P34-T1	79	53	1.7097
P34-T2	78	50	1.6129
