# Supplementary material for: Genomic alterations in oral multiple primary cancers
Source: Int J Oral Sci. 2024 Feb 18;16:13. doi: 10.1038/s41368-023-00265-w (PMC10874441; doi:10.1038/s41368-023-00265-w)
Supplement: Supplementary file 7 — Supplemental Table 4 [file 41368_2023_265_MOESM7_ESM.xlsx]

## Sheet: Sheet1
Supplemental Table 4. Significant Mutation Gene List
Gene	Indels	SNVs	Tot Muts	Sample Affect	Sample Percent(%)	P-value FCPT	FDR CT
CASP8	3	4	7	6	75	8.39e-11	5.02e-12
TP53	1	6	7	5	62.5	0.000105	8.54e-05
GLI2	2	3	5	4	50	3.18e-05	8.54e-05
DNAH8	0	4	4	4	50	0.011	0.021
RFPL4A	2	1	3	3	37.5	0.000232	8.54e-05
HS3ST6	0	4	4	3	37.5	0.000518	0.000329
AHNAK2	0	5	5	3	37.5	0.002	0.006
GPR20	0	3	3	3	37.5	0.009	0.007
PCDHB10	0	3	3	3	37.5	0.008	0.008
CDKN2A	1	2	3	3	37.5	0.015	0.014
CLMN	1	2	3	3	37.5	0.014	0.014
JMJD1C	0	3	3	3	37.5	0.037	0.038
AKAP13	0	3	3	3	37.5	0.04	0.053
RRBP1	0	3	3	3	37.5	0.052	0.06
TBC1D25	0	4	4	2	25	0.000199	0.000194
PTGFRN	0	4	4	2	25	0.000585	0.000687
RFPL4AL1	2	0	2	2	25	0.008	0.003
KRTAP4-11	0	2	2	2	25	0.01	0.003
VCX	0	2	2	2	25	0.013	0.004
MAN2B2	0	3	3	2	25	0.007	0.007
UMODL1	0	3	3	2	25	0.009	0.01
IQSEC2	0	4	4	2	25	0.008	0.01
SCO2	0	2	2	2	25	0.028	0.013
TAF1B	0	3	3	2	25	0.013	0.014
TRIM51	0	2	2	2	25	0.035	0.018
ETS2	0	2	2	2	25	0.041	0.027
FOLR2	0	2	2	2	25	0.046	0.03
MED30	0	2	2	2	25	0.054	0.037
PCSK1N	0	2	2	2	25	0.062	0.037
E2F3	0	2	2	2	25	0.07	0.045
PBX1	0	2	2	2	25	0.083	0.051
BCAS3	2	0	2	2	25	0.053	0.06
ACE2	0	2	2	2	25	0.096	0.06
C12orf42	0	2	2	2	25	0.085	0.06
KLK4	0	2	2	2	25	0.078	0.06
CTU2	0	2	2	2	25	0.093	0.066
BTBD1	0	2	2	2	25	0.095	0.066
GPRC5B	0	2	2	2	25	0.102	0.07
ZNF841	0	2	2	2	25	0.11	0.07
ZNF674	0	2	2	2	25	0.139	0.07
CDHR5	0	2	2	2	25	0.074	0.07
PCF11	2	0	2	2	25	0.068	0.07
ATP6V1C2	0	2	2	2	25	0.104	0.071
INCENP	0	2	2	2	25	0.111	0.072
SLC26A3	0	2	2	2	25	0.11	0.072
ZBTB25	0	2	2	2	25	0.11	0.072
TRA2B	0	2	2	2	25	0.101	0.075
KRT38	0	2	2	2	25	0.11	0.081
P2RX3	0	2	2	2	25	0.134	0.083
ABHD17A	0	2	2	2	25	0.114	0.088
RDH13	0	2	2	2	25	0.112	0.088
NEK2	0	2	2	2	25	0.118	0.09
ZNF3	0	2	2	2	25	0.133	0.09
CCDC77	0	2	2	2	25	0.125	0.093
DSC2	0	2	2	2	25	0.143	0.097
PLA2G4C	0	2	2	2	25	0.143	0.098
CYP51A1	0	2	2	2	25	0.125	0.1
CAMK2D	0	2	2	2	25	0.137	0.1
SUFU	0	2	2	2	25	0.136	0.1
NOX4	0	2	2	2	25	0.145	0.1
LYNX1	0	2	2	2	25	0.154	0.1
ANKRD18B	0	2	2	2	25	0.147	0.109
PEX5L	0	2	2	2	25	0.148	0.109
CADM3	0	2	2	2	25	0.152	0.109
LARP4B	0	2	2	2	25	0.165	0.121
PRSS33	0	2	2	2	25	0.178	0.121
GALNTL6	0	2	2	2	25	0.154	0.123
HLA-DQA1	0	2	2	2	25	0.163	0.126
NETO1	0	2	2	2	25	0.155	0.135
RAD21	0	2	2	2	25	0.17	0.135
KCNK5	0	2	2	2	25	0.176	0.135
ZNF765	0	2	2	2	25	0.165	0.141
LILRB4	0	2	2	2	25	0.17	0.141
COG7	0	2	2	2	25	0.182	0.149
MC1R	0	2	2	2	25	0.184	0.165
MDGA2	0	2	2	2	25	0.208	0.17
COPE	0	2	2	2	25	0.193	0.172
SENP5	0	2	2	2	25	0.184	0.174
IRF3	0	2	2	2	25	0.203	0.184
FRMD8	0	2	2	2	25	0.232	0.184
WNT2B	0	2	2	2	25	0.207	0.189
TAF2	0	2	2	2	25	0.208	0.194
HRNR	0	11	11	1	12.5	1.24e-12	2.34e-13
ACSM2B	1	1	2	1	12.5	0.095	0.063
MMP9	0	2	2	1	12.5	0.097	0.071
BRAT1	0	3	3	1	12.5	0.077	0.083
ECM1	0	2	2	1	12.5	0.122	0.087
ZNF530	0	2	2	1	12.5	0.123	0.087
KRT2	0	2	2	1	12.5	0.133	0.1
SPATA16	0	2	2	1	12.5	0.135	0.101
CHIA	0	2	2	1	12.5	0.147	0.101
C19orf48	0	2	2	1	12.5	0.145	0.109
CD58	0	1	1	1	12.5	0.355	0.161
ZNF653	0	2	2	1	12.5	0.194	0.166
GC	0	1	1	1	12.5	0.343	0.194
SLC39A4	0	2	2	1	12.5	0.205	0.194
