# Supplementary material for: Genomic alterations in oral multiple primary cancers
Source: Int J Oral Sci. 2024 Feb 18;16:13. doi: 10.1038/s41368-023-00265-w (PMC10874441; doi:10.1038/s41368-023-00265-w)
Supplement: Supplementary file 8 — Supplemental Table 5 [file 41368_2023_265_MOESM8_ESM.xlsx]

## Sheet: Sheet1
Supplemental Table 5.List of Genes with Potential Therapeutic Targets
Gene	Sample ID	Target ID in TTD	Target type in TTD
P2RX3	P12-T1，P12-T2	T17140	Clinical Trial target
IRF3	P12-T1，P34-T2	T38017	Research target
PLA2G4C	P12-T1，P12-T2	T91113	Research target
KLK4	P02-T1,P12-T1	T79400	Patented target
ACE2	P34-T1,P34-T2	T27889	Clinical Trial target
FOLR2	P20-T1,P20-T2	T82297	Research target
HLA-DQA1	P02-T1，P12-T1	T50768	Research target
GPR20	P12-T1，P12-T2，P34-T1	T65429	Clinical Trial target
TP53	P12-T1,P02-T1,P02-T2,P20-T1,P20-T2	T69823	Clinical Trial target
NEK2	P34-T1,P34-T2	T49102	Research target
LILRB4	P12-T1,P20-T2	T30846	Clinical Trial target
CASP8	P02-T2,P12-T1,P20-T1,P20-T2,P34-T1,P34-T2	T15700	Patented target
ETS2	P02-T1,P02-T2	T93121	Clinical Trial target
CD58	P20-T1	T59122	Successful target
NOX4	P34-T1,P34-T2	T29741	Clinical Trial target
MC1R	P12-T1,P12-T2	T35842	Successful target
CYP51A1	P34-T1,P34-T2	T32972	Clinical Trial target
CHIA	P12-T1	T51597	Research target
JMJD1C	P02-T2,P20-T1,P20-T2	T75792	Research target
CDKN2A	P12-T1,P20-T1,P20-T2	T16452	Research target
