# Supplementary material for: Genomic alterations in oral multiple primary cancers
Source: Int J Oral Sci. 2024 Feb 18;16:13. doi: 10.1038/s41368-023-00265-w (PMC10874441; doi:10.1038/s41368-023-00265-w)
Supplement: Supplementary file 9 — Supplemental Table 6 [file 41368_2023_265_MOESM9_ESM.xlsx]

## Sheet: Sheet1
Supplemental Table 6.Immune-related Gene Mutations
Gene	Sample ID	Category
XCL1	P02-T1,P02-T2	Antimicrobials/Cytokines/Chemokines
SEMA3B	P02-T1	Chemokines/Cytokines
BMP1	P02-T1	TGFb_Family_Member/Cytokines
CHGB	P02-T1	Cytokines
BMP8A	P02-T2	TGFb_Family_Member/Cytokines
BMP5	P02-T2	TGFb_Family_Member/Cytokines
NPY	P02-T2	Cytokines
SEMA3A	P02-T2	Chemokines/Cytokines
SEMA3D	P02-T2	Chemokines/Cytokines
EPO	P02-T2	Cytokines
IFNA17	P02-T2	Cytokines/NaturalKiller_Cell_Cytotoxicity/Interferons/Antigen_Processing_and_Presentation
ADM	P02-T2	Cytokines
JAG2	P02-T2	Cytokines
CSF1	P12-T1	Cytokines
LTBP1	P12-T1	Cytokines/Antimicrobials
SEMA4C	P12-T1	Chemokines/Cytokines
IL36A	P12-T1	Interleukins/Cytokines
IL1RN	P12-T1	Interleukins/Cytokines
SEMA3E	P12-T1	Chemokines/Cytokines
IL33	P12-T1	Interleukins/Cytokines
TNC	P12-T1	Chemokines/Cytokines
CXCL12	P12-T1	Antimicrobials/Cytokines/Chemokines
CAT	P12-T1	Cytokines
KL	P12-T1	Cytokines
TNFSF11	P12-T1	Cytokines/Antimicrobials/TNF_Family_Members
FGF14	P12-T1	Cytokines
CHGA	P12-T1	Cytokines
SEMA6D	P12-T1	Chemokines/Cytokines
IL16	P12-T1	Interleukins/Cytokines
SEMA4B	P12-T1	Chemokines/Cytokines
FLT3LG	P12-T1	Cytokines
CLEC11A	P12-T1	Cytokines
PDGFA	P12-T2	Cytokines
SEMA7A	P12-T2	Chemokines/Cytokines
JAG1	P12-T2	Cytokines
SEMA5A	P20-T1,P34-T1	Chemokines/Cytokines
NRG1	P20-T1	Cytokines
FGF8	P20-T1	Cytokines
CALCB	P20-T1	Cytokines
SEMA5B	P20-T2	Cytokines
VEGFB	P20-T2	Cytokines
CSPG5	P34-T1	Cytokines
CCL4	P34-T1,P34-T2	Antimicrobials/Cytokines/Chemokines
NRTN	P34-T1,P34-T2	Cytokines
BMP8B	P34-T2	TGFb_Family_Member/Cytokines
LTBP2	P34-T1,P34-T2	Cytokines
CGB8	P34-T2	Cytokines
