# Supplementary material for: Genomic alterations in oral multiple primary cancers
Source: Int J Oral Sci. 2024 Feb 18;16:13. doi: 10.1038/s41368-023-00265-w (PMC10874441; doi:10.1038/s41368-023-00265-w)
Supplement: Supplementary file 10 — Supplemental Table 7 [file 41368_2023_265_MOESM10_ESM.xlsx]

## Sheet: Sheet1
Supplemental Table 7. KEGG Pathways of Significant Mutation Genes
Pathway	Name	Samples_Affected	Total_Variations	p-value	FDR	Genes
PATHWAYS_IN_CANCER	Pathways in cancer(hsa05200)	8	48	2.34e-15	7.17e-15	CASP8(6, 75.00), TP53(5, 62.50), GLI2(4, 50.00), CDKN2A(3, 37.50), ERBB2(2, 25.00), WNT2B(2, 25.00), CAMK2D(2, 25.00), SUFU(2, 25.00), E2F3(2, 25.00), MSH3(1, 12.50), IFNAR2(1, 12.50), LAMC3(1, 12.50), ARHGEF1(1, 12.50), LAMB4(1, 12.50), IL12RB1(1, 12.50), PIK3CA(1, 12.50), DCC(1, 12.50), PTGER3(1, 12.50), PIK3R1(1, 12.50), JAG2(1, 12.50), IFNA17(1, 12.50), PLCB1(1, 12.50), RALGDS(1, 12.50), COL4…
HUMAN_CYTOMEGALOVIRUS_INFECTION	Human cytomegalovirus infection(hsa05163)	8	30	1.28e-14	2.28e-14	CASP8(6, 75.00), TP53(5, 62.50), CDKN2A(3, 37.50), AKAP13(3, 37.50), IRF3(2, 25.00), E2F3(2, 25.00), ITPR1(2, 25.00), PLCB1(1, 12.50), PIK3CA(1, 12.50), PTGER3(1, 12.50), PIK3R1(1, 12.50), ARHGEF1(1, 12.50), IFNA17(1, 12.50), PXN(1, 12.50)
OLFACTORY_TRANSDUCTION	Olfactory transduction(hsa04740)	7	30	5.09e-14	1.36e-13	OR2L3(2, 25.00), OR4C11(2, 25.00), CAMK2D(2, 25.00), OR7G1(2, 25.00), OR51S1(1, 12.50), OR13H1(1, 12.50), OR2A25(1, 12.50), OR1D2(1, 12.50), OR2W3(1, 12.50), OR6B1(1, 12.50), OR51B2(1, 12.50), OR52L1(1, 12.50), OR51J1(1, 12.50), OR4D6(1, 12.50), OR2AG2(1, 12.50), OR6K3(1, 12.50), OR6C68(1, 12.50), OR8D1(1, 12.50), OR8D2(1, 12.50), OR10D3(1, 12.50), OR13C5(1, 12.50), OR52K2(1, 12.50), OR56B1(1, 12…
PLATINUM_DRUG_RESISTANCE	Platinum drug resistance(hsa01524)	8	19	5.93e-14	2.1e-13	CASP8(6, 75.00), TP53(5, 62.50), CDKN2A(3, 37.50), ERBB2(2, 25.00), PIK3CA(1, 12.50), MSH3(1, 12.50), PIK3R1(1, 12.50)
P53_SIGNALING_PATHWAY	p53 signaling pathway(hsa04115)	8	17	3.33e-13	9.59e-13	CASP8(6, 75.00), TP53(5, 62.50), CDKN2A(3, 37.50), CD82(1, 12.50), SERPINB5(1, 12.50), ADGRB1(1, 12.50)
KAPOSI_SARCOMA_ASSOCIATED_HERPESVIRUS_INFECTION	Kaposi sarcoma-associated herpesvirus infection(hsa05167)	8	23	2.54e-11	4.97e-11	CASP8(6, 75.00), TP53(5, 62.50), IRF3(2, 25.00), PIK3CG(2, 25.00), E2F3(2, 25.00), ITPR1(2, 25.00), PIK3CA(1, 12.50), IFNAR2(1, 12.50), PIK3R1(1, 12.50), IFNA17(1, 12.50)
HUMAN_PAPILLOMAVIRUS_INFECTION	Human papillomavirus infection(hsa05165)	8	34	3.26e-11	5.88e-11	CASP8(6, 75.00), TP53(5, 62.50), WNT2B(2, 25.00), IRF3(2, 25.00), ATP6V1C2(2, 25.00), HDAC3(1, 12.50), MX1(1, 12.50), IFNAR2(1, 12.50), LLGL2(1, 12.50), LAMB4(1, 12.50), MAML2(1, 12.50), PIK3CA(1, 12.50), THBS3(1, 12.50), PXN(1, 12.50), PIK3R1(1, 12.50), IFNA17(1, 12.50), COL4A2(1, 12.50), TNC(1, 12.50), APC2(1, 12.50), LAMC3(1, 12.50), VWF(1, 12.50), COL6A5(1, 12.50)
NOD_LIKE_RECEPTOR_SIGNALING_PATHWAY	NOD-like receptor signaling pathway(hsa04621)	7	21	3.44e-11	8.66e-11	CASP8(6, 75.00), IRF3(2, 25.00), ITPR1(2, 25.00), PLCB1(1, 12.50), MAVS(1, 12.50), NLRP1(1, 12.50), GBP1(1, 12.50), MEFV(1, 12.50), IFNAR2(1, 12.50), CARD9(1, 12.50), TRPM7(1, 12.50), IFNA17(1, 12.50), CARD6(1, 12.50), TRPM2(1, 12.50)
APOPTOSIS	Apoptosis(hsa04210)	7	20	3.74e-11	4.03e-11	CASP8(6, 75.00), TP53(5, 62.50), SPTA1(2, 25.00), ITPR1(2, 25.00), LMNB2(1, 12.50), AIFM1(1, 12.50), PIK3CA(1, 12.50), EIF2AK3(1, 12.50), PIK3R1(1, 12.50)
HEPATITIS_B	Hepatitis B(hsa05161)	8	21	6.58e-11	1.12e-10	CASP8(6, 75.00), TP53(5, 62.50), IRF3(2, 25.00), E2F3(2, 25.00), DDX58(1, 12.50), PIK3CA(1, 12.50), PIK3R1(1, 12.50), MMP9(1, 12.50), MAVS(1, 12.50), IFNA17(1, 12.50)
HUNTINGTON_DISEASE	Huntington disease(hsa05016)	8	24	8.65e-11	1.58e-10	CASP8(6, 75.00), TP53(5, 62.50), DNAH8(4, 50.00), ITPR1(2, 25.00), PLCB1(1, 12.50), DNAH17(1, 12.50), DNAH5(1, 12.50), POLR2E(1, 12.50), COX8C(1, 12.50), DNAH6(1, 12.50), DNAH10(1, 12.50)
BLADDER_CANCER	Bladder cancer(hsa05219)	8	13	1.2e-10	1.38e-10	TP53(5, 62.50), CDKN2A(3, 37.50), ERBB2(2, 25.00), E2F3(2, 25.00), MMP9(1, 12.50)
BASAL_CELL_CARCINOMA	Basal cell carcinoma(hsa05217)	8	15	1.7e-10	1.91e-10	TP53(5, 62.50), GLI2(4, 50.00), WNT2B(2, 25.00), SUFU(2, 25.00), PTCH2(1, 12.50), APC2(1, 12.50)
HERPES_SIMPLEX_INFECTION	Herpes simplex infection(hsa05168)	8	21	3.02e-10	5.22e-10	CASP8(6, 75.00), TP53(5, 62.50), IRF3(2, 25.00), HLA-DQA1(2, 25.00), DDX58(1, 12.50), HCFC2(1, 12.50), EIF2AK3(1, 12.50), IFNAR2(1, 12.50), MAVS(1, 12.50), IFNA17(1, 12.50)
PLATELET_ACTIVATION	Platelet activation(hsa04611)	6	18	8.08e-10	2.82e-09	PIK3CG(2, 25.00), FCGR2A(2, 25.00), TLN1(2, 25.00), PLA2G4C(2, 25.00), ITPR1(2, 25.00), PLCB1(1, 12.50), PTGS1(1, 12.50), P2RY12(1, 12.50), PIK3R1(1, 12.50), PIK3CA(1, 12.50), ARHGEF1(1, 12.50), VWF(1, 12.50), PLA2G4D(1, 12.50)
HUMAN_T_CELL_LEUKEMIA_VIRUS_1_INFECTION	Human T-cell leukemia virus 1 infection(hsa05166)	8	25	1.32e-09	2.4e-09	TP53(5, 62.50), CDKN2A(3, 37.50), WNT2B(2, 25.00), TLN1(2, 25.00), ETS2(2, 25.00), E2F3(2, 25.00), MYB(2, 25.00), HLA-DQA1(2, 25.00), PIK3CA(1, 12.50), CRTC2(1, 12.50), PIK3R1(1, 12.50), APC2(1, 12.50), RANBP3(1, 12.50)
PANCREATIC_CANCER	Pancreatic cancer(hsa05212)	8	15	1.38e-09	4.01e-09	TP53(5, 62.50), CDKN2A(3, 37.50), ERBB2(2, 25.00), E2F3(2, 25.00), RALGDS(1, 12.50), PIK3CA(1, 12.50), PIK3R1(1, 12.50)
PI3K_AKT_SIGNALING_PATHWAY	PI3K-Akt signaling pathway(hsa04151)	8	29	2.07e-09	7.15e-09	TP53(5, 62.50), ERBB2(2, 25.00), PIK3CG(2, 25.00), MYB(2, 25.00), FLT1(2, 25.00), CSF3R(1, 12.50), C8orf44-SGK3(1, 12.50), PIK3R1(1, 12.50), GHR(1, 12.50), LAMB4(1, 12.50), CSF1(1, 12.50), THBS3(1, 12.50), IFNAR2(1, 12.50), CRTC2(1, 12.50), COL4A2(1, 12.50), TNC(1, 12.50), PIK3CA(1, 12.50), LAMC3(1, 12.50), VWF(1, 12.50), IFNA17(1, 12.50), COL6A5(1, 12.50)
MEASLES	Measles(hsa05162)	7	16	3.96e-09	8.57e-09	TP53(5, 62.50), IRF3(2, 25.00), CLEC4M(1, 12.50), PIK3CA(1, 12.50), EIF2AK3(1, 12.50), DDX58(1, 12.50), MX1(1, 12.50), IFNAR2(1, 12.50), PIK3R1(1, 12.50), MAVS(1, 12.50), IFNA17(1, 12.50)
NON_SMALL_CELL_LUNG_CANCER	Non-small cell lung cancer(hsa05223)	8	14	4.09e-09	1.05e-08	TP53(5, 62.50), CDKN2A(3, 37.50), ERBB2(2, 25.00), E2F3(2, 25.00), PIK3CA(1, 12.50), PIK3R1(1, 12.50)
VIRAL_CARCINOGENESIS	Viral carcinogenesis(hsa05203)	7	20	4.12e-09	2.68e-07	CASP8(6, 75.00), TP53(5, 62.50), CDKN2A(3, 37.50), IRF3(2, 25.00), HDAC3(1, 12.50), PIK3CA(1, 12.50), PXN(1, 12.50), PIK3R1(1, 12.50)
GLIOMA	Glioma(hsa05214)	7	14	4.24e-09	6.5e-09	TP53(5, 62.50), CDKN2A(3, 37.50), CAMK2D(2, 25.00), E2F3(2, 25.00), PIK3CA(1, 12.50), PIK3R1(1, 12.50)
RIG_I_LIKE_RECEPTOR_SIGNALING_PATHWAY	RIG-I-like receptor signaling pathway(hsa04622)	7	12	7.44e-09	4.1e-08	CASP8(6, 75.00), IRF3(2, 25.00), DDX58(1, 12.50), MAVS(1, 12.50), IFNA17(1, 12.50), TBKBP1(1, 12.50)
ENDOCRINE_RESISTANCE	Endocrine resistance(hsa01522)	8	17	1.09e-08	1.49e-08	TP53(5, 62.50), CDKN2A(3, 37.50), ERBB2(2, 25.00), E2F3(2, 25.00), CYP2D6(1, 12.50), PIK3CA(1, 12.50), PIK3R1(1, 12.50), MMP9(1, 12.50), JAG2(1, 12.50)
INFLUENZA_A	Influenza A(hsa05164)	5	16	1.78e-08	3.33e-08	IRF3(2, 25.00), HLA-DQA1(2, 25.00), FURIN(2, 25.00), DDX58(1, 12.50), RSAD2(1, 12.50), PIK3CA(1, 12.50), EIF2AK3(1, 12.50), TMPRSS4(1, 12.50), MX1(1, 12.50), IFNAR2(1, 12.50), PIK3R1(1, 12.50), MAVS(1, 12.50), IFNA17(1, 12.50)
ALZHEIMER_DISEASE	Alzheimer disease(hsa05010)	7	17	2.4e-08	2.5e-08	CASP8(6, 75.00), MME(2, 25.00), ITPR1(2, 25.00), PLCB1(1, 12.50), CACNA1S(1, 12.50), EIF2AK3(1, 12.50), LRP1(1, 12.50), GRIN2A(1, 12.50), COX8C(1, 12.50), MAPT(1, 12.50)
ETHER_LIPID_METABOLISM	Ether lipid metabolism(hsa00565)	4	9	3.46e-08	4.87e-08	PLPP3(2, 25.00), PLA2G4C(2, 25.00), PLD2(1, 12.50), GAL3ST1(1, 12.50), LPCAT2(1, 12.50), PLB1(1, 12.50), PLA2G4D(1, 12.50)
MICRORNAS_IN_CANCER	MicroRNAs in cancer(hsa05206)	8	20	3.85e-08	8.57e-08	TP53(5, 62.50), CDKN2A(3, 37.50), ERBB2(2, 25.00), E2F3(2, 25.00), TP63(1, 12.50), PIK3CA(1, 12.50), SPRY2(1, 12.50), FOXP1(1, 12.50), TNC(1, 12.50), MMP9(1, 12.50), APC2(1, 12.50), SERPINB5(1, 12.50)
MELANOMA	Melanoma(hsa05218)	7	12	4.87e-08	1.07e-07	TP53(5, 62.50), CDKN2A(3, 37.50), E2F3(2, 25.00), PIK3R1(1, 12.50), PIK3CA(1, 12.50)
NECROPTOSIS	Necroptosis(hsa04217)	8	16	7.38e-08	1.75e-07	CASP8(6, 75.00), CAMK2D(2, 25.00), PLA2G4C(2, 25.00), TRPM7(1, 12.50), AIFM1(1, 12.50), IFNAR2(1, 12.50), PPID(1, 12.50), IFNA17(1, 12.50), PLA2G4D(1, 12.50)
SEROTONERGIC_SYNAPSE	Serotonergic synapse(hsa04726)	5	14	1.04e-07	6.51e-07	ITPR1(2, 25.00), KCND2(2, 25.00), PLA2G4C(2, 25.00), CYP2C8(1, 12.50), PTGS1(1, 12.50), CYP2D6(1, 12.50), PLCB1(1, 12.50), KCNN2(1, 12.50), SLC18A2(1, 12.50), CACNA1S(1, 12.50), PLA2G4D(1, 12.50)
CENTRAL_CARBON_METABOLISM_IN_CANCER	Central carbon metabolism in cancer(hsa05230)	6	12	1.86e-07	2.24e-07	TP53(5, 62.50), ERBB2(2, 25.00), SCO2(2, 25.00), PIK3CA(1, 12.50), HK1(1, 12.50), PIK3R1(1, 12.50)
EPSTEIN_BARR_VIRUS_INFECTION	Epstein-Barr virus infection(hsa05169)	8	19	1.99e-07	2.76e-07	TP53(5, 62.50), IRF3(2, 25.00), HLA-DQA1(2, 25.00), DDX58(1, 12.50), PSMD8(1, 12.50), PIK3CA(1, 12.50), CD58(1, 12.50), NEDD4(1, 12.50), POLR2E(1, 12.50), POLR3E(1, 12.50), PIK3R1(1, 12.50), NUP214(1, 12.50), EIF2AK3(1, 12.50)
CELLULAR_SENESCENCE	Cellular senescence(hsa04218)	7	17	2.77e-07	3.3e-07	TP53(5, 62.50), CDKN2A(3, 37.50), E2F3(2, 25.00), ITPR1(2, 25.00), PIK3CA(1, 12.50), BTRC(1, 12.50), PPID(1, 12.50), PIK3R1(1, 12.50), TRPM7(1, 12.50)
HEPATITIS_C	Hepatitis C(hsa05160)	7	14	3.07e-07	5.25e-07	TP53(5, 62.50), IRF3(2, 25.00), DDX58(1, 12.50), PIK3CA(1, 12.50), EIF2AK3(1, 12.50), IFNAR2(1, 12.50), PIK3R1(1, 12.50), MAVS(1, 12.50), IFNA17(1, 12.50)
CALCIUM_SIGNALING_PATHWAY	Calcium signaling pathway(hsa04020)	7	19	3.91e-07	4.58e-07	ERBB2(2, 25.00), CAMK2D(2, 25.00), P2RX3(2, 25.00), ITPR1(2, 25.00), ORAI3(1, 12.50), CACNA1S(1, 12.50), LHCGR(1, 12.50), ADRA1A(1, 12.50), PLCB1(1, 12.50), ADRB3(1, 12.50), PHKA2(1, 12.50), PTGER3(1, 12.50), GRIN2A(1, 12.50), PLCE1(1, 12.50), ITPKB(1, 12.50)
ENDOMETRIAL_CANCER	Endometrial cancer(hsa05213)	6	11	3.96e-07	5.45e-07	TP53(5, 62.50), ERBB2(2, 25.00), PIK3CA(1, 12.50), PIK3R1(1, 12.50), APC2(1, 12.50), CTNNA3(1, 12.50)
CHRONIC_MYELOID_LEUKEMIA	Chronic myeloid leukemia(hsa05220)	7	12	4.15e-07	5.15e-07	TP53(5, 62.50), CDKN2A(3, 37.50), E2F3(2, 25.00), PIK3R1(1, 12.50), PIK3CA(1, 12.50)
IL_17_SIGNALING_PATHWAY	IL-17 signaling pathway(hsa04657)	7	12	4.79e-07	8.85e-07	CASP8(6, 75.00), MUC5B(4, 50.00), S100A8(1, 12.50), MMP9(1, 12.50)
GASTRIC_CANCER	Gastric cancer(hsa05226)	8	16	5.88e-07	8.98e-07	TP53(5, 62.50), WNT2B(2, 25.00), ERBB2(2, 25.00), E2F3(2, 25.00), MUC2(1, 12.50), PIK3R1(1, 12.50), PIK3CA(1, 12.50), APC2(1, 12.50), CTNNA3(1, 12.50)
TOLL_LIKE_RECEPTOR_SIGNALING_PATHWAY	Toll-like receptor signaling pathway(hsa04620)	7	12	6.51e-07	9.61e-06	CASP8(6, 75.00), IRF3(2, 25.00), PIK3CA(1, 12.50), IFNAR2(1, 12.50), PIK3R1(1, 12.50), IFNA17(1, 12.50)
AXON_GUIDANCE	Axon guidance(hsa04360)	3	15	6.9e-07	7.7e-07	PLXNB1(2, 25.00), CAMK2D(2, 25.00), PLXNB2(1, 12.50), EPHB4(1, 12.50), ROBO1(1, 12.50), PIK3CA(1, 12.50), DCC(1, 12.50), SSH2(1, 12.50), PIK3R1(1, 12.50), PLXNA2(1, 12.50), SEMA4B(1, 12.50), SEMA6D(1, 12.50), PAK2(1, 12.50)
CELL_CYCLE	Cell cycle(hsa04110)	8	15	1.29e-06	1.54e-06	TP53(5, 62.50), CDKN2A(3, 37.50), RAD21(2, 25.00), E2F3(2, 25.00), PLK1(1, 12.50), MCM7(1, 12.50), ESPL1(1, 12.50)
HEPATOCELLULAR_CARCINOMA	Hepatocellular carcinoma(hsa05225)	8	17	1.48e-06	2.54e-06	TP53(5, 62.50), CDKN2A(3, 37.50), WNT2B(2, 25.00), E2F3(2, 25.00), PIK3CA(1, 12.50), PIK3R1(1, 12.50), ARID1B(1, 12.50), APC2(1, 12.50), SMARCA2(1, 12.50)
OXYTOCIN_SIGNALING_PATHWAY	Oxytocin signaling pathway(hsa04921)	6	15	1.67e-06	4.75e-06	CAMK2D(2, 25.00), PIK3CG(2, 25.00), PLA2G4C(2, 25.00), ITPR1(2, 25.00), PLCB1(1, 12.50), CACNA1S(1, 12.50), CAMK1G(1, 12.50), PLA2G4D(1, 12.50), CACNA2D3(1, 12.50), TRPM2(1, 12.50), CACNG7(1, 12.50)
TUBERCULOSIS	Tuberculosis(hsa05152)	8	16	1.93e-06	3.49e-05	CASP8(6, 75.00), CAMK2D(2, 25.00), FCGR2A(2, 25.00), HLA-DQA1(2, 25.00), CLEC4M(1, 12.50), CARD9(1, 12.50), CYP27B1(1, 12.50), IFNA17(1, 12.50)
RAS_SIGNALING_PATHWAY	Ras signaling pathway(hsa04014)	6	17	2.19e-06	9.9e-06	ETS2(2, 25.00), PLA2G4C(2, 25.00), FLT1(2, 25.00), RASAL1(1, 12.50), RALGDS(1, 12.50), PLD2(1, 12.50), PIK3CA(1, 12.50), CSF1(1, 12.50), LAT(1, 12.50), GRIN2A(1, 12.50), PLCE1(1, 12.50), PIK3R1(1, 12.50), PLA2G4D(1, 12.50), PAK2(1, 12.50)
PHOSPHOLIPASE_D_SIGNALING_PATHWAY	Phospholipase D signaling pathway(hsa04072)	6	14	2.3e-06	7.72e-06	PLPP3(2, 25.00), PIK3CG(2, 25.00), PLA2G4C(2, 25.00), PLCB1(1, 12.50), RALGDS(1, 12.50), PLD2(1, 12.50), PIK3CA(1, 12.50), AGPAT3(1, 12.50), PIK3R1(1, 12.50), MS4A2(1, 12.50), PLA2G4D(1, 12.50)
COLORECTAL_CANCER	Colorectal cancer(hsa05210)	5	11	2.47e-06	3.14e-06	TP53(5, 62.50), RALGDS(1, 12.50), PIK3CA(1, 12.50), MSH3(1, 12.50), DCC(1, 12.50), PIK3R1(1, 12.50), APC2(1, 12.50)
CUSHING_SYNDROME	Cushing syndrome(hsa04934)	8	17	2.59e-06	3.33e-06	CDKN2A(3, 37.50), WNT2B(2, 25.00), E2F3(2, 25.00), CAMK2D(2, 25.00), ITPR1(2, 25.00), PBX1(2, 25.00), PLCB1(1, 12.50), KMT2D(1, 12.50), CACNA1S(1, 12.50), APC2(1, 12.50)
WNT_SIGNALING_PATHWAY	Wnt signaling pathway(hsa04310)	7	14	2.65e-06	0.00086	TP53(5, 62.50), WNT2B(2, 25.00), CAMK2D(2, 25.00), PLCB1(1, 12.50), CHD8(1, 12.50), BTRC(1, 12.50), DKK2(1, 12.50), APC2(1, 12.50)
PROTEOGLYCANS_IN_CANCER	Proteoglycans in cancer(hsa05205)	8	19	3.02e-06	1.26e-05	TP53(5, 62.50), WNT2B(2, 25.00), ERBB2(2, 25.00), CAMK2D(2, 25.00), ITPR1(2, 25.00), PIK3CA(1, 12.50), ARHGEF1(1, 12.50), PLCE1(1, 12.50), PXN(1, 12.50), PIK3R1(1, 12.50), MMP9(1, 12.50)
BREAST_CANCER	Breast cancer(hsa05224)	8	15	5.78e-06	6.68e-06	TP53(5, 62.50), WNT2B(2, 25.00), ERBB2(2, 25.00), E2F3(2, 25.00), PIK3CA(1, 12.50), APC2(1, 12.50), PIK3R1(1, 12.50), JAG2(1, 12.50)
SPHINGOLIPID_SIGNALING_PATHWAY	Sphingolipid signaling pathway(hsa04071)	5	11	7.78e-06	5.5e-05	TP53(5, 62.50), PLCB1(1, 12.50), PLD2(1, 12.50), PIK3CA(1, 12.50), SPTLC3(1, 12.50), PIK3R1(1, 12.50), MS4A2(1, 12.50)
HEDGEHOG_SIGNALING_PATHWAY	Hedgehog signaling pathway(hsa04340)	7	9	8.84e-06	1.49e-05	GLI2(4, 50.00), SUFU(2, 25.00), PTCH2(1, 12.50), BTRC(1, 12.50), GAS1(1, 12.50)
HUMAN_IMMUNODEFICIENCY_VIRUS_1_INFECTION	Human immunodeficiency virus 1 infection(hsa05170)	7	16	9.11e-06	1.64e-05	CASP8(6, 75.00), IRF3(2, 25.00), ITPR1(2, 25.00), PIK3CA(1, 12.50), BTRC(1, 12.50), PXN(1, 12.50), PIK3R1(1, 12.50), IFNA17(1, 12.50), PAK2(1, 12.50)
C_TYPE_LECTIN_RECEPTOR_SIGNALING_PATHWAY	C-type lectin receptor signaling pathway(hsa04625)	7	12	9.81e-06	1.28e-05	CASP8(6, 75.00), ITPR1(2, 25.00), CLEC4M(1, 12.50), PIK3CA(1, 12.50), CARD9(1, 12.50), PIK3R1(1, 12.50)
ESTROGEN_SIGNALING_PATHWAY	Estrogen signaling pathway(hsa04915)	5	12	1.23e-05	1.72e-05	KRT38(2, 25.00), ITPR1(2, 25.00), PLCB1(1, 12.50), PIK3CA(1, 12.50), KRT35(1, 12.50), KRT27(1, 12.50), KRT37(1, 12.50), KRT25(1, 12.50), PIK3R1(1, 12.50), MMP9(1, 12.50)
PROSTATE_CANCER	Prostate cancer(hsa05215)	8	12	1.65e-05	6.48e-05	TP53(5, 62.50), ERBB2(2, 25.00), E2F3(2, 25.00), PIK3CA(1, 12.50), PIK3R1(1, 12.50), MMP9(1, 12.50)
TRANSCRIPTIONAL_MISREGULATION_IN_CANCER	Transcriptional misregulation in cancer(hsa05202)	8	15	2.45e-05	0.000398	TP53(5, 62.50), JMJD1C(3, 37.50), PBX1(2, 25.00), FLT1(2, 25.00), ETV1(1, 12.50), MMP9(1, 12.50), BCL6(1, 12.50)
MAPK_SIGNALING_PATHWAY	MAPK signaling pathway(hsa04010)	8	19	2.86e-05	6.11e-05	TP53(5, 62.50), ERBB2(2, 25.00), PLA2G4C(2, 25.00), FLT1(2, 25.00), CACNA1S(1, 12.50), PTPRR(1, 12.50), CSF1(1, 12.50), PLA2G4D(1, 12.50), MAPT(1, 12.50), CACNA2D3(1, 12.50), PAK2(1, 12.50), CACNG7(1, 12.50)
FC_GAMMA_R_MEDIATED_PHAGOCYTOSIS	Fc gamma R-mediated phagocytosis(hsa04666)	5	10	3.01e-05	4.36e-05	PLPP3(2, 25.00), FCGR2A(2, 25.00), PLD2(1, 12.50), PIK3CA(1, 12.50), WASL(1, 12.50), PIK3R1(1, 12.50), LAT(1, 12.50), PLA2G4D(1, 12.50)
PARATHYROID_HORMONE_SYNTHESIS,_SECRETION_AND_ACTION	Parathyroid hormone synthesis, secretion and action(hsa04928)	7	12	3.28e-05	9.78e-05	AKAP13(3, 37.50), MMP17(2, 25.00), ITPR1(2, 25.00), PLCB1(1, 12.50), PLD2(1, 12.50), ARHGEF1(1, 12.50), CYP27B1(1, 12.50), MAFB(1, 12.50)
ADHERENS_JUNCTION	Adherens junction(hsa04520)	3	8	4.44e-05	4.46e-05	ERBB2(2, 25.00), LMO7(1, 12.50), PTPRB(1, 12.50), SORBS1(1, 12.50), CTNNA3(1, 12.50), PTPRJ(1, 12.50), WASL(1, 12.50)
NON_ALCOHOLIC_FATTY_LIVER_DISEASE_NAFLD	Non-alcoholic fatty liver disease (NAFLD)(hsa04932)	7	11	4.53e-05	0.000115	CASP8(6, 75.00), PIK3CA(1, 12.50), EIF2AK3(1, 12.50), MLXIP(1, 12.50), COX8C(1, 12.50), PIK3R1(1, 12.50)
FOCAL_ADHESION	Focal adhesion(hsa04510)	6	17	4.76e-05	7e-05	ERBB2(2, 25.00), TLN1(2, 25.00), FLT1(2, 25.00), COL4A2(1, 12.50), PIK3R1(1, 12.50), PIK3CA(1, 12.50), THBS3(1, 12.50), PXN(1, 12.50), TNC(1, 12.50), LAMC3(1, 12.50), VWF(1, 12.50), COL6A5(1, 12.50), LAMB4(1, 12.50), PAK2(1, 12.50)
RHEUMATOID_ARTHRITIS	Rheumatoid arthritis(hsa05323)	5	8	5.05e-05	0.000261	ATP6V1C2(2, 25.00), HLA-DQA1(2, 25.00), FLT1(2, 25.00), CSF1(1, 12.50), CTLA4(1, 12.50)
CHOLINE_METABOLISM_IN_CANCER	Choline metabolism in cancer(hsa05231)	5	10	5.46e-05	6.74e-05	PLPP3(2, 25.00), PLA2G4C(2, 25.00), RALGDS(1, 12.50), PLD2(1, 12.50), PIK3CA(1, 12.50), WASL(1, 12.50), PIK3R1(1, 12.50), PLA2G4D(1, 12.50)
TOXOPLASMOSIS	Toxoplasmosis(hsa05145)	8	12	5.92e-05	0.000916	CASP8(6, 75.00), HLA-DQA1(2, 25.00), PIK3CG(2, 25.00), LAMB4(1, 12.50), LAMC3(1, 12.50)
INFLAMMATORY_MEDIATOR_REGULATION_OF_TRP_CHANNELS	Inflammatory mediator regulation of TRP channels(hsa04750)	6	11	5.96e-05	0.000111	CAMK2D(2, 25.00), PLA2G4C(2, 25.00), ITPR1(2, 25.00), PLCB1(1, 12.50), PIK3CA(1, 12.50), PIK3R1(1, 12.50), TRPV3(1, 12.50), PLA2G4D(1, 12.50)
SMALL_CELL_LUNG_CANCER	Small cell lung cancer(hsa05222)	8	12	7.88e-05	0.000523	TP53(5, 62.50), E2F3(2, 25.00), PIK3CA(1, 12.50), COL4A2(1, 12.50), PIK3R1(1, 12.50), LAMC3(1, 12.50), LAMB4(1, 12.50)
GLYCEROPHOSPHOLIPID_METABOLISM	Glycerophospholipid metabolism(hsa00564)	5	9	9.05e-05	0.000142	PLPP3(2, 25.00), PLA2G4C(2, 25.00), PLD2(1, 12.50), LPCAT2(1, 12.50), PLB1(1, 12.50), AGPAT3(1, 12.50), PLA2G4D(1, 12.50)
PROTEIN_DIGESTION_AND_ABSORPTION	Protein digestion and absorption(hsa04974)	5	11	9.07e-05	0.000364	KCNK5(2, 25.00), MME(2, 25.00), ACE2(2, 25.00), COL27A1(1, 12.50), COL4A2(1, 12.50), COL6A5(1, 12.50), MEP1A(1, 12.50), COL12A1(1, 12.50)
SALIVARY_SECRETION	Salivary secretion(hsa04970)	5	10	9.75e-05	0.000576	MUC5B(4, 50.00), ITPR1(2, 25.00), ADRA1A(1, 12.50), PLCB1(1, 12.50), DMBT1(1, 12.50), ADRB3(1, 12.50)
GLUTAMATERGIC_SYNAPSE	Glutamatergic synapse(hsa04724)	5	11	9.97e-05	0.000154	PLA2G4C(2, 25.00), ITPR1(2, 25.00), PLCB1(1, 12.50), PLD2(1, 12.50), GRIA2(1, 12.50), DLGAP1(1, 12.50), PLA2G4D(1, 12.50), SHANK1(1, 12.50), GRIN2A(1, 12.50)
CELL_ADHESION_MOLECULES_CAMS	Cell adhesion molecules (CAMs)(hsa04514)	8	12	0.000109	0.000131	CADM3(2, 25.00), NFASC(2, 25.00), HLA-DQA1(2, 25.00), NCAM2(2, 25.00), CTLA4(1, 12.50), CD58(1, 12.50), ICAM2(1, 12.50), SIGLEC1(1, 12.50)
VIRAL_MYOCARDITIS	Viral myocarditis(hsa05416)	7	8	0.00012	0.01	CASP8(6, 75.00), HLA-DQA1(2, 25.00)
NEUROACTIVE_LIGAND_RECEPTOR_INTERACTION	Neuroactive ligand-receptor interaction(hsa04080)	7	14	0.000121	0.000291	MC1R(2, 25.00), HRH3(2, 25.00), P2RX3(2, 25.00), ADRA1A(1, 12.50), LHCGR(1, 12.50), GHR(1, 12.50), GRIA2(1, 12.50), PTGER3(1, 12.50), ADRB3(1, 12.50), GPR50(1, 12.50), GRIN2A(1, 12.50)
RAP1_SIGNALING_PATHWAY	Rap1 signaling pathway(hsa04015)	5	13	0.000135	0.000601	TLN1(2, 25.00), FLT1(2, 25.00), PLCB1(1, 12.50), RALGDS(1, 12.50), PIK3CA(1, 12.50), CSF1(1, 12.50), GRIN2A(1, 12.50), PLCE1(1, 12.50), PIK3R1(1, 12.50), LAT(1, 12.50), SIPA1L3(1, 12.50)
APOPTOSIS_MULTIPLE_SPECIES	Apoptosis - multiple species(hsa04215)	6	6	0.000137	0.000148	CASP8(6, 75.00)
STAPHYLOCOCCUS_AUREUS_INFECTION	Staphylococcus aureus infection(hsa05150)	5	7	0.000152	0.001	C2(2, 25.00), HLA-DQA1(2, 25.00), FCGR2A(2, 25.00), MASP2(1, 12.50)
CYTOSOLIC_DNA_SENSING_PATHWAY	Cytosolic DNA-sensing pathway(hsa04623)	6	7	0.000167	0.000217	IRF3(2, 25.00), DDX58(1, 12.50), POLR2E(1, 12.50), POLR3E(1, 12.50), MAVS(1, 12.50), IFNA17(1, 12.50)
TNF_SIGNALING_PATHWAY	TNF signaling pathway(hsa04668)	8	10	0.000176	0.002	CASP8(6, 75.00), PIK3CA(1, 12.50), MMP9(1, 12.50), CSF1(1, 12.50), PIK3R1(1, 12.50)
OSTEOCLAST_DIFFERENTIATION	Osteoclast differentiation(hsa04380)	4	9	0.000209	0.000572	LILRB4(2, 25.00), FCGR2A(2, 25.00), LILRB3(1, 12.50), PIK3CA(1, 12.50), CSF1(1, 12.50), IFNAR2(1, 12.50), PIK3R1(1, 12.50)
GNRH_SIGNALING_PATHWAY	GnRH signaling pathway(hsa04912)	6	10	0.000213	0.000355	CAMK2D(2, 25.00), PLA2G4C(2, 25.00), ITPR1(2, 25.00), PLCB1(1, 12.50), CACNA1S(1, 12.50), PLD2(1, 12.50), PLA2G4D(1, 12.50)
THYROID_HORMONE_SIGNALING_PATHWAY	Thyroid hormone signaling pathway(hsa04919)	7	12	0.000223	0.003	TP53(5, 62.50), MED30(2, 25.00), PLCB1(1, 12.50), HDAC3(1, 12.50), PIK3CA(1, 12.50), PLCE1(1, 12.50), PIK3R1(1, 12.50)
AMYOTROPHIC_LATERAL_SCLEROSIS_ALS	Amyotrophic lateral sclerosis (ALS)(hsa05014)	6	7	0.000242	0.000257	TP53(5, 62.50), GRIA2(1, 12.50), GRIN2A(1, 12.50)
FC_EPSILON_RI_SIGNALING_PATHWAY	Fc epsilon RI signaling pathway(hsa04664)	3	7	0.000251	0.000363	PLA2G4C(2, 25.00), PIK3CA(1, 12.50), LAT(1, 12.50), PIK3R1(1, 12.50), MS4A2(1, 12.50), PLA2G4D(1, 12.50)
LINOLEIC_ACID_METABOLISM	Linoleic acid metabolism(hsa00591)	3	5	0.000267	0.000535	PLA2G4C(2, 25.00), CYP2C8(1, 12.50), PLA2G4D(1, 12.50), PLB1(1, 12.50)
HIF_1_SIGNALING_PATHWAY	HIF-1 signaling pathway(hsa04066)	7	10	0.000437	0.000759	ERBB2(2, 25.00), CAMK2D(2, 25.00), FLT1(2, 25.00), PIK3CA(1, 12.50), HK1(1, 12.50), ENO2(1, 12.50), PIK3R1(1, 12.50)
CHOLINERGIC_SYNAPSE	Cholinergic synapse(hsa04725)	6	10	0.000497	0.000612	ITPR1(2, 25.00), CAMK2D(2, 25.00), PIK3CG(2, 25.00), PLCB1(1, 12.50), PIK3CA(1, 12.50), PIK3R1(1, 12.50), CACNA1S(1, 12.50)
TIGHT_JUNCTION	Tight junction(hsa04530)	4	11	0.000506	0.007	ERBB2(2, 25.00), AMOTL2(2, 25.00), MYH3(1, 12.50), MYH13(1, 12.50), LLGL2(1, 12.50), IGSF5(1, 12.50), NEDD4(1, 12.50), WASL(1, 12.50), MYH14(1, 12.50)
CHAGAS_DISEASE_AMERICAN_TRYPANOSOMIASIS	Chagas disease (American trypanosomiasis)(hsa05142)	7	9	0.000538	0.000653	CASP8(6, 75.00), PLCB1(1, 12.50), PIK3R1(1, 12.50), PIK3CA(1, 12.50)
VASCULAR_SMOOTH_MUSCLE_CONTRACTION	Vascular smooth muscle contraction(hsa04270)	5	10	0.000559	0.02	PLA2G4C(2, 25.00), ITPR1(2, 25.00), ADRA1A(1, 12.50), PLCB1(1, 12.50), CACNA1S(1, 12.50), RAMP1(1, 12.50), ARHGEF1(1, 12.50), PLA2G4D(1, 12.50)
CYTOKINE_CYTOKINE_RECEPTOR_INTERACTION	Cytokine-cytokine receptor interaction(hsa04060)	2	9	0.000571	0.000739	GHR(1, 12.50), IL31RA(1, 12.50), ACKR4(1, 12.50), CSF1(1, 12.50), IFNAR2(1, 12.50), IL12RB1(1, 12.50), CSF3R(1, 12.50), IFNA17(1, 12.50), BMP8A(1, 12.50)
HIPPO_SIGNALING_PATHWAY	Hippo signaling pathway(hsa04390)	8	11	0.000751	0.001	GLI2(4, 50.00), WNT2B(2, 25.00), LLGL2(1, 12.50), BMP8A(1, 12.50), BTRC(1, 12.50), APC2(1, 12.50), CTNNA3(1, 12.50)
ARACHIDONIC_ACID_METABOLISM	Arachidonic acid metabolism(hsa00590)	4	6	0.00079	0.000856	PLA2G4C(2, 25.00), CYP2C8(1, 12.50), PTGS1(1, 12.50), PLA2G4D(1, 12.50), PLB1(1, 12.50)
INOSITOL_PHOSPHATE_METABOLISM	Inositol phosphate metabolism(hsa00562)	5	8	0.000832	0.002	INPP4B(2, 25.00), PIK3CG(2, 25.00), PLCB1(1, 12.50), PIK3CA(1, 12.50), ITPKB(1, 12.50), PLCE1(1, 12.50)
NEUROTROPHIN_SIGNALING_PATHWAY	Neurotrophin signaling pathway(hsa04722)	5	9	0.000856	0.002	TP53(5, 62.50), CAMK2D(2, 25.00), PIK3CA(1, 12.50), PIK3R1(1, 12.50)
ENDOCYTOSIS	Endocytosis(hsa04144)	5	13	0.000887	0.001	IQSEC2(2, 25.00), FOLR2(2, 25.00), EHD4(1, 12.50), PLD2(1, 12.50), RUFY1(1, 12.50), NEDD4(1, 12.50), PDCD6IP(1, 12.50), PSD3(1, 12.50), WASL(1, 12.50), EPS15L1(1, 12.50), SH3GL2(1, 12.50)
LONG_TERM_DEPRESSION	Long-term depression(hsa04730)	4	7	0.000969	0.002	PLA2G4C(2, 25.00), ITPR1(2, 25.00), PLCB1(1, 12.50), GRIA2(1, 12.50), PLA2G4D(1, 12.50)
SYSTEMIC_LUPUS_ERYTHEMATOSUS	Systemic lupus erythematosus(hsa05322)	6	7	0.001	0.01	C2(2, 25.00), HLA-DQA1(2, 25.00), FCGR2A(2, 25.00), GRIN2A(1, 12.50)
ALPHA_LINOLENIC_ACID_METABOLISM	alpha-Linolenic acid metabolism(hsa00592)	2	4	0.001	0.001	PLA2G4C(2, 25.00), PLA2G4D(1, 12.50), PLB1(1, 12.50)
RENIN_ANGIOTENSIN_SYSTEM	Renin-angiotensin system(hsa04614)	3	4	0.001	0.007	MME(2, 25.00), ACE2(2, 25.00)
SIGNALING_PATHWAYS_REGULATING_PLURIPOTENCY_OF_STEM_CELLS	Signaling pathways regulating pluripotency of stem cells(hsa04550)	7	10	0.001	0.009	WNT2B(2, 25.00), ZFHX3(2, 25.00), ESRRB(1, 12.50), PIK3CA(1, 12.50), TBX3(1, 12.50), PIK3R1(1, 12.50), APC2(1, 12.50), DLX5(1, 12.50)
VEGF_SIGNALING_PATHWAY	VEGF signaling pathway(hsa04370)	3	6	0.001	0.066	PLA2G4C(2, 25.00), PIK3CA(1, 12.50), PXN(1, 12.50), PIK3R1(1, 12.50), PLA2G4D(1, 12.50)
HEMATOPOIETIC_CELL_LINEAGE	Hematopoietic cell lineage(hsa04640)	5	7	0.002	0.003	MME(2, 25.00), HLA-DQA1(2, 25.00), CSF3R(1, 12.50), CSF1(1, 12.50), DNTT(1, 12.50)
LEGIONELLOSIS	Legionellosis(hsa05134)	6	6	0.002	0.003	CASP8(6, 75.00)
PHOSPHATIDYLINOSITOL_SIGNALING_SYSTEM	Phosphatidylinositol signaling system(hsa04070)	6	9	0.002	0.006	INPP4B(2, 25.00), ITPR1(2, 25.00), PLCB1(1, 12.50), PIK3CA(1, 12.50), ITPKB(1, 12.50), PLCE1(1, 12.50), PIK3R1(1, 12.50)
THYROID_CANCER	Thyroid cancer(hsa05216)	5	5	0.002	0.023	TP53(5, 62.50)
FERROPTOSIS	Ferroptosis(hsa04216)	5	5	0.002	0.003	TP53(5, 62.50)
MITOPHAGY_ANIMAL	Mitophagy - animal(hsa04137)	5	6	0.002	0.005	TP53(5, 62.50), EIF2AK3(1, 12.50)
REGULATION_OF_ACTIN_CYTOSKELETON	Regulation of actin cytoskeleton(hsa04810)	3	10	0.002	0.01	MYH14(1, 12.50), WASL(1, 12.50), PIK3CA(1, 12.50), ARHGEF1(1, 12.50), SSH2(1, 12.50), PXN(1, 12.50), PIK3R1(1, 12.50), APC2(1, 12.50), PAK2(1, 12.50), IQGAP3(1, 12.50)
ERBB_SIGNALING_PATHWAY	ErbB signaling pathway(hsa04012)	4	7	0.002	0.003	ERBB2(2, 25.00), CAMK2D(2, 25.00), PAK2(1, 12.50), PIK3R1(1, 12.50), PIK3CA(1, 12.50)
MINERAL_ABSORPTION	Mineral absorption(hsa04978)	3	5	0.003	0.006	SLC26A3(2, 25.00), SLC26A9(1, 12.50), SLC39A4(1, 12.50), TRPM7(1, 12.50)
ASTHMA	Asthma(hsa05310)	2	3	0.003	0.003	HLA-DQA1(2, 25.00), MS4A2(1, 12.50)
LONG_TERM_POTENTIATION	Long-term potentiation(hsa04720)	6	7	0.004	0.007	ITPR1(2, 25.00), CAMK2D(2, 25.00), GRIA2(1, 12.50), PLCB1(1, 12.50), GRIN2A(1, 12.50)
PHAGOSOME	Phagosome(hsa04145)	3	8	0.004	0.012	ATP6V1C2(2, 25.00), HLA-DQA1(2, 25.00), FCGR2A(2, 25.00), THBS3(1, 12.50), CLEC4M(1, 12.50)
ADRENERGIC_SIGNALING_IN_CARDIOMYOCYTES	Adrenergic signaling in cardiomyocytes(hsa04261)	4	9	0.004	0.004	CAMK2D(2, 25.00), PIK3CG(2, 25.00), ADRA1A(1, 12.50), PLCB1(1, 12.50), CACNA2D3(1, 12.50), CACNA1S(1, 12.50), CACNG7(1, 12.50)
STEROID_BIOSYNTHESIS	Steroid biosynthesis(hsa00100)	2	3	0.005	0.036	CYP51A1(2, 25.00), CYP27B1(1, 12.50)
TASTE_TRANSDUCTION	Taste transduction(hsa04742)	4	6	0.005	0.05	KCNK5(2, 25.00), P2RX3(2, 25.00), TAS2R38(1, 12.50), TAS2R1(1, 12.50)
AUTOIMMUNE_THYROID_DISEASE	Autoimmune thyroid disease(hsa05320)	4	4	0.006	0.006	HLA-DQA1(2, 25.00), CTLA4(1, 12.50), IFNA17(1, 12.50)
FLUID_SHEAR_STRESS_AND_ATHEROSCLEROSIS	Fluid shear stress and atherosclerosis(hsa05418)	6	8	0.006	0.009	TP53(5, 62.50), PIK3CA(1, 12.50), PIK3R1(1, 12.50), MMP9(1, 12.50)
ANTIFOLATE_RESISTANCE	Antifolate resistance(hsa01523)	3	4	0.007	0.007	FOLR2(2, 25.00), MTHFR(1, 12.50), ABCC5(1, 12.50)
OOCYTE_MEIOSIS	Oocyte meiosis(hsa04114)	6	8	0.007	0.019	CAMK2D(2, 25.00), ITPR1(2, 25.00), PLK1(1, 12.50), BTRC(1, 12.50), ESPL1(1, 12.50), FBXO5(1, 12.50)
LONGEVITY_REGULATING_PATHWAY	Longevity regulating pathway(hsa04211)	5	7	0.007	0.015	TP53(5, 62.50), PIK3CA(1, 12.50), PIK3R1(1, 12.50)
JAK_STAT_SIGNALING_PATHWAY	Jak-STAT signaling pathway(hsa04630)	3	7	0.008	0.015	CSF3R(1, 12.50), GHR(1, 12.50), IL12RB1(1, 12.50), PIK3CA(1, 12.50), IFNAR2(1, 12.50), PIK3R1(1, 12.50), IFNA17(1, 12.50)
SPHINGOLIPID_METABOLISM	Sphingolipid metabolism(hsa00600)	3	4	0.008	0.056	PLPP3(2, 25.00), GAL3ST1(1, 12.50), SPTLC3(1, 12.50)
MELANOGENESIS	Melanogenesis(hsa04916)	6	7	0.008	0.018	WNT2B(2, 25.00), MC1R(2, 25.00), CAMK2D(2, 25.00), PLCB1(1, 12.50)
MTOR_SIGNALING_PATHWAY	mTOR signaling pathway(hsa04150)	7	9	0.008	0.02	WNT2B(2, 25.00), ATP6V1C2(2, 25.00), DEPTOR(1, 12.50), PIK3CA(1, 12.50), WDR24(1, 12.50), PIK3R1(1, 12.50), STRADA(1, 12.50)
TH1_AND_TH2_CELL_DIFFERENTIATION	Th1 and Th2 cell differentiation(hsa04658)	4	6	0.01	0.104	HLA-DQA1(2, 25.00), IL12RB1(1, 12.50), LAT(1, 12.50), JAG2(1, 12.50), MAML2(1, 12.50)
ABC_TRANSPORTERS	ABC transporters(hsa02010)	4	6	0.01	0.01	ABCA13(2, 25.00), ABCC5(1, 12.50), ABCC12(1, 12.50), ABCA3(1, 12.50), ABCB4(1, 12.50)
SULFUR_RELAY_SYSTEM	Sulfur relay system(hsa04122)	2	2	0.01	0.085	CTU2(2, 25.00)
REGULATION_OF_LIPOLYSIS_IN_ADIPOCYTES	Regulation of lipolysis in adipocytes(hsa04923)	4	5	0.01	0.047	PIK3CA(1, 12.50), PTGS1(1, 12.50), ADRB3(1, 12.50), PIK3R1(1, 12.50), PTGER3(1, 12.50)
AGE_RAGE_SIGNALING_PATHWAY_IN_DIABETIC_COMPLICATIONS	AGE-RAGE signaling pathway in diabetic complications(hsa04933)	5	7	0.011	0.011	NOX4(2, 25.00), PLCB1(1, 12.50), PIK3CA(1, 12.50), PLCE1(1, 12.50), PIK3R1(1, 12.50), COL4A2(1, 12.50)
CHEMOKINE_SIGNALING_PATHWAY	Chemokine signaling pathway(hsa04062)	3	7	0.011	0.014	PIK3CG(2, 25.00), PLCB1(1, 12.50), PIK3CA(1, 12.50), PXN(1, 12.50), PIK3R1(1, 12.50), WASL(1, 12.50)
VALINE,_LEUCINE_AND_ISOLEUCINE_DEGRADATION	Valine, leucine and isoleucine degradation(hsa00280)	3	4	0.013	0.426	HIBADH(1, 12.50), AGXT2(1, 12.50), ACSF3(1, 12.50), OXCT2(1, 12.50)
GLUCAGON_SIGNALING_PATHWAY	Glucagon signaling pathway(hsa04922)	5	7	0.013	0.02	CAMK2D(2, 25.00), ITPR1(2, 25.00), PLCB1(1, 12.50), CRTC2(1, 12.50), PHKA2(1, 12.50)
GASTRIC_ACID_SECRETION	Gastric acid secretion(hsa04971)	5	6	0.013	0.02	CAMK2D(2, 25.00), ITPR1(2, 25.00), PLCB1(1, 12.50), KCNK10(1, 12.50)
AMOEBIASIS	Amoebiasis(hsa05146)	4	7	0.013	0.014	PLCB1(1, 12.50), PIK3CA(1, 12.50), COL4A2(1, 12.50), PIK3R1(1, 12.50), MUC2(1, 12.50), LAMC3(1, 12.50), LAMB4(1, 12.50)
OTHER_GLYCAN_DEGRADATION	Other glycan degradation(hsa00511)	3	3	0.014	0.039	MAN2B2(2, 25.00), FUCA1(1, 12.50)
CAMP_SIGNALING_PATHWAY	cAMP signaling pathway(hsa04024)	5	10	0.014	0.017	CAMK2D(2, 25.00), PLD2(1, 12.50), GRIA2(1, 12.50), PIK3CA(1, 12.50), PTGER3(1, 12.50), GRIN2A(1, 12.50), PLCE1(1, 12.50), PIK3R1(1, 12.50), CACNA1S(1, 12.50)
BACTERIAL_INVASION_OF_EPITHELIAL_CELLS	Bacterial invasion of epithelial cells(hsa05100)	2	5	0.014	0.016	PIK3CA(1, 12.50), CTNNA3(1, 12.50), WASL(1, 12.50), PIK3R1(1, 12.50), PXN(1, 12.50)
DOPAMINERGIC_SYNAPSE	Dopaminergic synapse(hsa04728)	6	8	0.014	0.019	CAMK2D(2, 25.00), ITPR1(2, 25.00), PLCB1(1, 12.50), GRIA2(1, 12.50), GRIN2A(1, 12.50), SLC18A2(1, 12.50)
COLLECTING_DUCT_ACID_SECRETION	Collecting duct acid secretion(hsa04966)	3	3	0.015	0.018	ATP6V1C2(2, 25.00), SLC12A7(1, 12.50)
NATURAL_KILLER_CELL_MEDIATED_CYTOTOXICITY	Natural killer cell mediated cytotoxicity(hsa04650)	4	6	0.015	0.035	PIK3CA(1, 12.50), IFNAR2(1, 12.50), ICAM2(1, 12.50), PIK3R1(1, 12.50), LAT(1, 12.50), IFNA17(1, 12.50)
AMPHETAMINE_ADDICTION	Amphetamine addiction(hsa05031)	4	5	0.017	0.018	CAMK2D(2, 25.00), GRIA2(1, 12.50), GRIN2A(1, 12.50), SLC18A2(1, 12.50)
TYPE_I_DIABETES_MELLITUS	Type I diabetes mellitus(hsa04940)	2	3	0.017	0.343	HLA-DQA1(2, 25.00), PTPRN2(1, 12.50)
OVARIAN_STEROIDOGENESIS	Ovarian steroidogenesis(hsa04913)	2	4	0.017	0.047	PLA2G4C(2, 25.00), LHCGR(1, 12.50), PLA2G4D(1, 12.50)
MUCIN_TYPE_O_GLYCAN_BIOSYNTHESIS	Mucin type O-glycan biosynthesis(hsa00512)	3	3	0.018	0.043	GALNTL6(2, 25.00), GCNT4(1, 12.50)
BUTANOATE_METABOLISM	Butanoate metabolism(hsa00650)	3	3	0.019	0.021	ACSM1(1, 12.50), ACSM2B(1, 12.50), OXCT2(1, 12.50)
AFRICAN_TRYPANOSOMIASIS	African trypanosomiasis(hsa05143)	2	3	0.019	0.02	IDO2(1, 12.50), HPR(1, 12.50), PLCB1(1, 12.50)
CORTISOL_SYNTHESIS_AND_SECRETION	Cortisol synthesis and secretion(hsa04927)	6	6	0.02	0.026	ITPR1(2, 25.00), PBX1(2, 25.00), PLCB1(1, 12.50), CACNA1S(1, 12.50)
GLYCEROLIPID_METABOLISM	Glycerolipid metabolism(hsa00561)	3	4	0.02	0.032	PLPP3(2, 25.00), AGPAT3(1, 12.50), LIPC(1, 12.50)
CARBOHYDRATE_DIGESTION_AND_ABSORPTION	Carbohydrate digestion and absorption(hsa04973)	3	4	0.022	0.026	PIK3CA(1, 12.50), HK1(1, 12.50), MGAM2(1, 12.50), PIK3R1(1, 12.50)
RENIN_SECRETION	Renin secretion(hsa04924)	4	5	0.022	0.108	ITPR1(2, 25.00), ADRB3(1, 12.50), CACNA1S(1, 12.50), PLCB1(1, 12.50)
ALDOSTERONE_SYNTHESIS_AND_SECRETION	Aldosterone synthesis and secretion(hsa04925)	6	7	0.024	0.025	CAMK2D(2, 25.00), ITPR1(2, 25.00), PLCB1(1, 12.50), CAMK1G(1, 12.50), CACNA1S(1, 12.50)
INSULIN_SECRETION	Insulin secretion(hsa04911)	4	6	0.025	0.048	CAMK2D(2, 25.00), PLCB1(1, 12.50), CACNA1S(1, 12.50), PCLO(1, 12.50), KCNN2(1, 12.50)
PEROXISOME	Peroxisome(hsa04146)	5	5	0.025	0.079	PEX5L(2, 25.00), PEX11A(1, 12.50), AMACR(1, 12.50), ECH1(1, 12.50)
CIRCADIAN_ENTRAINMENT	Circadian entrainment(hsa04713)	6	7	0.026	0.032	ITPR1(2, 25.00), CAMK2D(2, 25.00), GRIA2(1, 12.50), PLCB1(1, 12.50), GRIN2A(1, 12.50)
ECM_RECEPTOR_INTERACTION	ECM-receptor interaction(hsa04512)	3	7	0.026	0.035	THBS3(1, 12.50), COL4A2(1, 12.50), TNC(1, 12.50), LAMC3(1, 12.50), VWF(1, 12.50), COL6A5(1, 12.50), LAMB4(1, 12.50)
THIAMINE_METABOLISM	Thiamine metabolism(hsa00730)	2	2	0.027	0.31	AK8(1, 12.50), ALPPL2(1, 12.50)
UBIQUITIN_MEDIATED_PROTEOLYSIS	Ubiquitin mediated proteolysis(hsa04120)	7	8	0.027	0.74	HUWE1(2, 25.00), UBOX5(1, 12.50), NHLRC1(1, 12.50), BTRC(1, 12.50), UBE2J2(1, 12.50), UBE3B(1, 12.50), NEDD4(1, 12.50)
EGFR_TYROSINE_KINASE_INHIBITOR_RESISTANCE	EGFR tyrosine kinase inhibitor resistance(hsa01521)	3	5	0.029	0.039	ERBB2(2, 25.00), PIK3CA(1, 12.50), PIK3R1(1, 12.50), AXL(1, 12.50)
ARRHYTHMOGENIC_RIGHT_VENTRICULAR_CARDIOMYOPATHY_ARVC	Arrhythmogenic right ventricular cardiomyopathy (ARVC)(hsa05412)	5	6	0.029	0.032	DSC2(2, 25.00), CACNA2D3(1, 12.50), CACNA1S(1, 12.50), CTNNA3(1, 12.50), CACNG7(1, 12.50)
CARDIAC_MUSCLE_CONTRACTION	Cardiac muscle contraction(hsa04260)	2	4	0.03	0.035	CACNA2D3(1, 12.50), CACNA1S(1, 12.50), COX8C(1, 12.50), CACNG7(1, 12.50)
FAT_DIGESTION_AND_ABSORPTION	Fat digestion and absorption(hsa04975)	3	3	0.03	0.044	PLPP3(2, 25.00), MTTP(1, 12.50)
T_CELL_RECEPTOR_SIGNALING_PATHWAY	T cell receptor signaling pathway(hsa04660)	3	5	0.031	0.723	LAT(1, 12.50), CTLA4(1, 12.50), PAK2(1, 12.50), PIK3R1(1, 12.50), PIK3CA(1, 12.50)
LEISHMANIASIS	Leishmaniasis(hsa05140)	3	4	0.034	0.067	HLA-DQA1(2, 25.00), FCGR2A(2, 25.00)
PHENYLALANINE_METABOLISM	Phenylalanine metabolism(hsa00360)	2	2	0.036	0.117	TAT(1, 12.50), AOC3(1, 12.50)
STARCH_AND_SUCROSE_METABOLISM	Starch and sucrose metabolism(hsa00500)	2	3	0.036	0.269	HK1(1, 12.50), MGAM2(1, 12.50), GYG2(1, 12.50)
CGMP_PKG_SIGNALING_PATHWAY	cGMP-PKG signaling pathway(hsa04022)	5	8	0.037	0.044	PIK3CG(2, 25.00), ITPR1(2, 25.00), ADRA1A(1, 12.50), PLCB1(1, 12.50), CACNA1S(1, 12.50), ADRB3(1, 12.50)
SYNAPTIC_VESICLE_CYCLE	Synaptic vesicle cycle(hsa04721)	3	4	0.042	0.362	ATP6V1C2(2, 25.00), STX3(1, 12.50), SLC18A2(1, 12.50)
FATTY_ACID_ELONGATION	Fatty acid elongation(hsa00062)	2	2	0.043	0.062	ABHD17A(2, 25.00)
AUTOPHAGY_ANIMAL	Autophagy - animal(hsa04140)	4	6	0.045	0.05	ITPR1(2, 25.00), PIK3CA(1, 12.50), EIF2AK3(1, 12.50), DEPTOR(1, 12.50), PIK3R1(1, 12.50)
NON_HOMOLOGOUS_END_JOINING	Non-homologous end-joining(hsa03450)	2	2	0.045	0.116	XRCC4(1, 12.50), DNTT(1, 12.50)
COMPLEMENT_AND_COAGULATION_CASCADES	Complement and coagulation cascades(hsa04610)	5	5	0.049	0.062	C2(2, 25.00), VWF(1, 12.50), MASP2(1, 12.50), SERPINA1(1, 12.50)
BASAL_TRANSCRIPTION_FACTORS	Basal transcription factors(hsa03022)	3	3	0.051	0.057	TAF2(2, 25.00), ERCC2(1, 12.50)
LEUKOCYTE_TRANSENDOTHELIAL_MIGRATION	Leukocyte transendothelial migration(hsa04670)	3	5	0.052	0.103	PIK3CA(1, 12.50), CTNNA3(1, 12.50), PXN(1, 12.50), PIK3R1(1, 12.50), MMP9(1, 12.50)
MRNA_SURVEILLANCE_PATHWAY	mRNA surveillance pathway(hsa03015)	4	5	0.052	0.121	PCF11(2, 25.00), SMG1(1, 12.50), RNPS1(1, 12.50), PABPC4L(1, 12.50)
INFLAMMATORY_BOWEL_DISEASE_IBD	Inflammatory bowel disease (IBD)(hsa05321)	2	3	0.054	0.099	HLA-DQA1(2, 25.00), IL12RB1(1, 12.50)
PERTUSSIS	Pertussis(hsa05133)	4	4	0.059	0.189	IRF3(2, 25.00), C2(2, 25.00)
ALLOGRAFT_REJECTION	Allograft rejection(hsa05330)	2	2	0.062	0.064	HLA-DQA1(2, 25.00)
GLYCOSAMINOGLYCAN_BIOSYNTHESIS_HEPARAN_SULFATE_HEPARIN	Glycosaminoglycan biosynthesis - heparan sulfate / heparin(hsa00534)	2	2	0.064	0.102	HS3ST3A1(1, 12.50), HS6ST2(1, 12.50)
OTHER_TYPES_OF_O_GLYCAN_BIOSYNTHESIS	Other types of O-glycan biosynthesis(hsa00514)	2	2	0.068	0.189	ST6GAL2(1, 12.50), POFUT1(1, 12.50)
ARGININE_BIOSYNTHESIS	Arginine biosynthesis(hsa00220)	2	2	0.07	0.076	OTC(1, 12.50), GPT2(1, 12.50)
PANCREATIC_SECRETION	Pancreatic secretion(hsa04972)	4	5	0.072	0.211	ITPR1(2, 25.00), SLC26A3(2, 25.00), PLCB1(1, 12.50)
AMINO_SUGAR_AND_NUCLEOTIDE_SUGAR_METABOLISM	Amino sugar and nucleotide sugar metabolism(hsa00520)	3	3	0.081	0.085	CHIA(1, 12.50), HK1(1, 12.50), CYB5R1(1, 12.50)
GRAFT_VERSUS_HOST_DISEASE	Graft-versus-host disease(hsa05332)	2	2	0.082	0.138	HLA-DQA1(2, 25.00)
COCAINE_ADDICTION	Cocaine addiction(hsa05030)	3	3	0.085	0.108	GRIA2(1, 12.50), SLC18A2(1, 12.50), GRIN2A(1, 12.50)
PHENYLALANINE,_TYROSINE_AND_TRYPTOPHAN_BIOSYNTHESIS	Phenylalanine, tyrosine and tryptophan biosynthesis(hsa00400)	1	1	0.086	0.278	TAT(1, 12.50)
INTESTINAL_IMMUNE_NETWORK_FOR_IGA_PRODUCTION	Intestinal immune network for IgA production(hsa04672)	2	2	0.095	0.184	HLA-DQA1(2, 25.00)
RNA_POLYMERASE	RNA polymerase(hsa03020)	2	2	0.101	0.575	POLR2E(1, 12.50), POLR3E(1, 12.50)
OXIDATIVE_PHOSPHORYLATION	Oxidative phosphorylation(hsa00190)	2	3	0.101	0.285	ATP6V1C2(2, 25.00), COX8C(1, 12.50)
RENAL_CELL_CARCINOMA	Renal cell carcinoma(hsa05211)	2	3	0.105	0.5	PIK3CA(1, 12.50), PAK2(1, 12.50), PIK3R1(1, 12.50)
GALACTOSE_METABOLISM	Galactose metabolism(hsa00052)	1	2	0.107	0.161	HK1(1, 12.50), MGAM2(1, 12.50)
PROLACTIN_SIGNALING_PATHWAY	Prolactin signaling pathway(hsa04917)	2	3	0.107	0.41	LHCGR(1, 12.50), PIK3R1(1, 12.50), PIK3CA(1, 12.50)
CYSTEINE_AND_METHIONINE_METABOLISM	Cysteine and methionine metabolism(hsa00270)	1	2	0.108	0.139	TAT(1, 12.50), AGXT2(1, 12.50)
LYSINE_DEGRADATION	Lysine degradation(hsa00310)	4	4	0.11	0.229	KMT2C(2, 25.00), PRDM9(1, 12.50), KMT2D(1, 12.50)
RELAXIN_SIGNALING_PATHWAY	Relaxin signaling pathway(hsa04926)	3	5	0.112	0.526	PLCB1(1, 12.50), PIK3CA(1, 12.50), COL4A2(1, 12.50), PIK3R1(1, 12.50), MMP9(1, 12.50)
NEOMYCIN,_KANAMYCIN_AND_GENTAMICIN_BIOSYNTHESIS	Neomycin, kanamycin and gentamicin biosynthesis(hsa00524)	1	1	0.112	0.267	HK1(1, 12.50)
TYROSINE_METABOLISM	Tyrosine metabolism(hsa00350)	2	2	0.113	1	TAT(1, 12.50), AOC3(1, 12.50)
TH17_CELL_DIFFERENTIATION	Th17 cell differentiation(hsa04659)	3	4	0.113	1	HLA-DQA1(2, 25.00), IL12RB1(1, 12.50), LAT(1, 12.50)
VITAMIN_DIGESTION_AND_ABSORPTION	Vitamin digestion and absorption(hsa04977)	2	2	0.114	1	PLB1(1, 12.50), TCN2(1, 12.50)
PROTEIN_PROCESSING_IN_ENDOPLASMIC_RETICULUM	Protein processing in endoplasmic reticulum(hsa04141)	5	6	0.116	0.478	RRBP1(3, 37.50), EIF2AK3(1, 12.50), ATXN3L(1, 12.50), UBE2J2(1, 12.50)
PRION_DISEASES	Prion diseases(hsa05020)	2	2	0.116	0.435	NCAM2(2, 25.00)
RNA_DEGRADATION	RNA degradation(hsa03018)	2	3	0.125	0.699	ENO2(1, 12.50), PNLDC1(1, 12.50), PABPC4L(1, 12.50)
GLYCINE,_SERINE_AND_THREONINE_METABOLISM	Glycine, serine and threonine metabolism(hsa00260)	2	2	0.131	0.206	AOC3(1, 12.50), AGXT2(1, 12.50)
UBIQUINONE_AND_OTHER_TERPENOID_QUINONE_BIOSYNTHESIS	Ubiquinone and other terpenoid-quinone biosynthesis(hsa00130)	1	1	0.131	1	TAT(1, 12.50)
ALANINE,_ASPARTATE_AND_GLUTAMATE_METABOLISM	Alanine, aspartate and glutamate metabolism(hsa00250)	2	2	0.131	0.134	GPT2(1, 12.50), AGXT2(1, 12.50)
SYNTHESIS_AND_DEGRADATION_OF_KETONE_BODIES	Synthesis and degradation of ketone bodies(hsa00072)	1	1	0.132	1	OXCT2(1, 12.50)
TYPE_II_DIABETES_MELLITUS	Type II diabetes mellitus(hsa04930)	3	3	0.134	1	PIK3CA(1, 12.50), HK1(1, 12.50), PIK3R1(1, 12.50)
B_CELL_RECEPTOR_SIGNALING_PATHWAY	B cell receptor signaling pathway(hsa04662)	2	3	0.137	0.16	PIK3CA(1, 12.50), LILRB3(1, 12.50), PIK3R1(1, 12.50)
EPITHELIAL_CELL_SIGNALING_IN_HELICOBACTER_PYLORI_INFECTION	Epithelial cell signaling in Helicobacter pylori infection(hsa05120)	3	3	0.14	0.194	ATP6V1C2(2, 25.00), IGSF5(1, 12.50)
PROTEASOME	Proteasome(hsa03050)	2	2	0.142	0.561	PSMB4(1, 12.50), PSMD8(1, 12.50)
AMPK_SIGNALING_PATHWAY	AMPK signaling pathway(hsa04152)	4	5	0.146	0.154	ADRA1A(1, 12.50), PIK3CA(1, 12.50), CRTC2(1, 12.50), STRADA(1, 12.50), PIK3R1(1, 12.50)
RETROGRADE_ENDOCANNABINOID_SIGNALING	Retrograde endocannabinoid signaling(hsa04723)	4	5	0.147	0.748	ITPR1(2, 25.00), GRIA2(1, 12.50), PLCB1(1, 12.50), CACNA1S(1, 12.50)
ALDOSTERONE_REGULATED_SODIUM_REABSORPTION	Aldosterone-regulated sodium reabsorption(hsa04960)	2	2	0.158	0.163	PIK3CA(1, 12.50), PIK3R1(1, 12.50)
NUCLEOTIDE_EXCISION_REPAIR	Nucleotide excision repair(hsa03420)	1	2	0.16	0.42	ERCC2(1, 12.50), ERCC6(1, 12.50)
FOXO_SIGNALING_PATHWAY	FoxO signaling pathway(hsa04068)	5	5	0.163	0.242	PLK1(1, 12.50), PIK3CA(1, 12.50), BCL6(1, 12.50), C8orf44-SGK3(1, 12.50), PIK3R1(1, 12.50)
LONGEVITY_REGULATING_PATHWAY_MULTIPLE_SPECIES	Longevity regulating pathway - multiple species(hsa04213)	3	3	0.164	0.335	PIK3CA(1, 12.50), FOXA2(1, 12.50), PIK3R1(1, 12.50)
NITROGEN_METABOLISM	Nitrogen metabolism(hsa00910)	1	1	0.174	0.434	CA3(1, 12.50)
NF_KAPPA_B_SIGNALING_PATHWAY	NF-kappa B signaling pathway(hsa04064)	2	3	0.177	0.432	LAT(1, 12.50), ERC1(1, 12.50), DDX58(1, 12.50)
PURINE_METABOLISM	Purine metabolism(hsa00230)	3	5	0.177	0.759	POLR2E(1, 12.50), PDE6B(1, 12.50), HPRT1(1, 12.50), AK8(1, 12.50), POLR3E(1, 12.50)
PARKINSON_DISEASE	Parkinson disease(hsa05012)	3	3	0.181	0.544	SLC18A2(1, 12.50), COX8C(1, 12.50), UBE2J2(1, 12.50)
APELIN_SIGNALING_PATHWAY	Apelin signaling pathway(hsa04371)	4	5	0.192	0.476	ITPR1(2, 25.00), PIK3CG(2, 25.00), PLCB1(1, 12.50)
NICOTINE_ADDICTION	Nicotine addiction(hsa05033)	2	2	0.192	0.476	GRIA2(1, 12.50), GRIN2A(1, 12.50)
INSULIN_RESISTANCE	Insulin resistance(hsa04931)	3	4	0.196	0.372	PIK3CA(1, 12.50), MLXIP(1, 12.50), CRTC2(1, 12.50), PIK3R1(1, 12.50)
N_GLYCAN_BIOSYNTHESIS	N-Glycan biosynthesis(hsa00510)	2	2	0.197	0.52	ST6GAL2(1, 12.50), MAN2A2(1, 12.50)
INSULIN_SIGNALING_PATHWAY	Insulin signaling pathway(hsa04910)	4	5	0.197	0.379	SORBS1(1, 12.50), PIK3CA(1, 12.50), HK1(1, 12.50), PIK3R1(1, 12.50), PHKA2(1, 12.50)
MALARIA	Malaria(hsa05144)	2	2	0.198	0.417	LRP1(1, 12.50), THBS3(1, 12.50)
PRIMARY_BILE_ACID_BIOSYNTHESIS	Primary bile acid biosynthesis(hsa00120)	1	1	0.205	0.748	AMACR(1, 12.50)
RNA_TRANSPORT	RNA transport(hsa03013)	5	6	0.207	1	RNPS1(1, 12.50), TGS1(1, 12.50), PABPC4L(1, 12.50), RGPD4(1, 12.50), NUP214(1, 12.50), RANBP2(1, 12.50)
GABAERGIC_SYNAPSE	GABAergic synapse(hsa04727)	2	3	0.207	0.31	SLC12A5(1, 12.50), SLC6A1(1, 12.50), CACNA1S(1, 12.50)
SALMONELLA_INFECTION	Salmonella infection(hsa05132)	2	3	0.21	1	KLC3(1, 12.50), MYH14(1, 12.50), WASL(1, 12.50)
VIBRIO_CHOLERAE_INFECTION	Vibrio cholerae infection(hsa05110)	2	2	0.211	1	ATP6V1C2(2, 25.00)
BILE_SECRETION	Bile secretion(hsa04976)	3	3	0.212	0.241	SLCO1B1(1, 12.50), KCNN2(1, 12.50), ABCB4(1, 12.50)
MATURITY_ONSET_DIABETES_OF_THE_YOUNG	Maturity onset diabetes of the young(hsa04950)	1	1	0.225	0.485	FOXA2(1, 12.50)
LYSOSOME	Lysosome(hsa04142)	3	4	0.226	0.473	SLC17A5(1, 12.50), GGA3(1, 12.50), ARSG(1, 12.50), FUCA1(1, 12.50)
DRUG_METABOLISM_CYTOCHROME_P450	Drug metabolism - cytochrome P450(hsa00982)	2	2	0.233	0.309	CYP2C8(1, 12.50), CYP2D6(1, 12.50)
ANTIGEN_PROCESSING_AND_PRESENTATION	Antigen processing and presentation(hsa04612)	2	2	0.235	0.251	HLA-DQA1(2, 25.00)
FOLATE_BIOSYNTHESIS	Folate biosynthesis(hsa00790)	1	1	0.242	0.358	ALPPL2(1, 12.50)
SNARE_INTERACTIONS_IN_VESICULAR_TRANSPORT	SNARE interactions in vesicular transport(hsa04130)	1	1	0.246	1	STX3(1, 12.50)
PYRIMIDINE_METABOLISM	Pyrimidine metabolism(hsa00240)	3	3	0.258	1	POLR2E(1, 12.50), POLR3E(1, 12.50), CDA(1, 12.50)
PHOTOTRANSDUCTION	Phototransduction(hsa04744)	1	1	0.265	0.907	PDE6B(1, 12.50)
GLYCOSYLPHOSPHATIDYLINOSITOL_GPI_ANCHOR_BIOSYNTHESIS	Glycosylphosphatidylinositol (GPI)-anchor biosynthesis(hsa00563)	1	1	0.265	0.437	GPAA1(1, 12.50)
THYROID_HORMONE_SYNTHESIS	Thyroid hormone synthesis(hsa04918)	3	3	0.266	1	ITPR1(2, 25.00), PLCB1(1, 12.50)
ONE_CARBON_POOL_BY_FOLATE	One carbon pool by folate(hsa00670)	1	1	0.267	0.717	MTHFR(1, 12.50)
CHOLESTEROL_METABOLISM	Cholesterol metabolism(hsa04979)	2	2	0.269	0.329	LIPC(1, 12.50), LRP1(1, 12.50)
DRUG_METABOLISM_OTHER_ENZYMES	Drug metabolism - other enzymes(hsa00983)	2	2	0.274	0.364	HPRT1(1, 12.50), CDA(1, 12.50)
MISMATCH_REPAIR	Mismatch repair(hsa03430)	1	1	0.275	0.622	MSH3(1, 12.50)
GLYCOLYSIS_GLUCONEOGENESIS	Glycolysis / Gluconeogenesis(hsa00010)	2	2	0.285	0.452	ENO2(1, 12.50), HK1(1, 12.50)
THERMOGENESIS	Thermogenesis(hsa04714)	4	5	0.288	1	ARID1B(1, 12.50), SMARCA2(1, 12.50), ADRB3(1, 12.50), COX8C(1, 12.50), BMP8A(1, 12.50)
SHIGELLOSIS	Shigellosis(hsa05131)	2	2	0.292	1	BTRC(1, 12.50), WASL(1, 12.50)
NICOTINATE_AND_NICOTINAMIDE_METABOLISM	Nicotinate and nicotinamide metabolism(hsa00760)	1	1	0.292	0.72	NMNAT3(1, 12.50)
PENTOSE_PHOSPHATE_PATHWAY	Pentose phosphate pathway(hsa00030)	1	1	0.298	0.931	PGLS(1, 12.50)
GAP_JUNCTION	Gap junction(hsa04540)	3	3	0.298	0.451	ITPR1(2, 25.00), PLCB1(1, 12.50)
PROGESTERONE_MEDIATED_OOCYTE_MATURATION	Progesterone-mediated oocyte maturation(hsa04914)	3	3	0.299	1	PLK1(1, 12.50), PIK3CA(1, 12.50), PIK3R1(1, 12.50)
NOTCH_SIGNALING_PATHWAY	Notch signaling pathway(hsa04330)	2	2	0.301	0.784	JAG2(1, 12.50), MAML2(1, 12.50)
HYPERTROPHIC_CARDIOMYOPATHY_HCM	Hypertrophic cardiomyopathy (HCM)(hsa05410)	3	4	0.317	0.583	CACNA2D3(1, 12.50), CACNA1S(1, 12.50), TTN(1, 12.50), CACNG7(1, 12.50)
RIBOSOME_BIOGENESIS_IN_EUKARYOTES	Ribosome biogenesis in eukaryotes(hsa03008)	1	2	0.321	1	BMS1(1, 12.50), EIF6(1, 12.50)
BETA_ALANINE_METABOLISM	beta-Alanine metabolism(hsa00410)	1	1	0.328	0.373	AOC3(1, 12.50)
CIRCADIAN_RHYTHM	Circadian rhythm(hsa04710)	1	1	0.337	0.421	BTRC(1, 12.50)
ALCOHOLISM	Alcoholism(hsa05034)	3	3	0.345	0.354	SLC18A2(1, 12.50), HDAC3(1, 12.50), GRIN2A(1, 12.50)
ACUTE_MYELOID_LEUKEMIA	Acute myeloid leukemia(hsa05221)	2	2	0.352	0.353	PIK3CA(1, 12.50), PIK3R1(1, 12.50)
TRYPTOPHAN_METABOLISM	Tryptophan metabolism(hsa00380)	1	1	0.353	1	IDO2(1, 12.50)
FRUCTOSE_AND_MANNOSE_METABOLISM	Fructose and mannose metabolism(hsa00051)	1	1	0.363	0.541	HK1(1, 12.50)
DILATED_CARDIOMYOPATHY_DCM	Dilated cardiomyopathy (DCM)(hsa05414)	3	4	0.365	0.479	CACNA2D3(1, 12.50), CACNA1S(1, 12.50), TTN(1, 12.50), CACNG7(1, 12.50)
RIBOSOME	Ribosome(hsa03010)	2	2	0.378	1	RPL10A(1, 12.50), MRPL22(1, 12.50)
DNA_REPLICATION	DNA replication(hsa03030)	1	1	0.383	0.504	MCM7(1, 12.50)
HIPPO_SIGNALING_PATHWAY_MULTIPLE_SPECIES	Hippo signaling pathway - multiple species(hsa04392)	1	1	0.385	0.677	FAT4(1, 12.50)
SPLICEOSOME	Spliceosome(hsa03040)	3	3	0.422	1	TRA2B(2, 25.00), HNRNPM(1, 12.50)
ARGININE_AND_PROLINE_METABOLISM	Arginine and proline metabolism(hsa00330)	1	1	0.423	0.459	P4HA3(1, 12.50)
HOMOLOGOUS_RECOMBINATION	Homologous recombination(hsa03440)	1	1	0.459	0.814	EME1(1, 12.50)
RETINOL_METABOLISM	Retinol metabolism(hsa00830)	1	1	0.46	1	CYP2C8(1, 12.50)
PATHOGENIC_ESCHERICHIA_COLI_INFECTION	Pathogenic Escherichia coli infection(hsa05130)	1	1	0.467	1	WASL(1, 12.50)
METABOLISM_OF_XENOBIOTICS_BY_CYTOCHROME_P450	Metabolism of xenobiotics by cytochrome P450(hsa00980)	1	1	0.489	1	CYP2D6(1, 12.50)
AMINOACYL_TRNA_BIOSYNTHESIS	Aminoacyl-tRNA biosynthesis(hsa00970)	1	1	0.493	0.515	YARS2(1, 12.50)
CHEMICAL_CARCINOGENESIS	Chemical carcinogenesis(hsa05204)	1	1	0.534	0.65	CYP2C8(1, 12.50)
ENDOCRINE_AND_OTHER_FACTOR_REGULATED_CALCIUM_REABSORPTION	Endocrine and other factor-regulated calcium reabsorption(hsa04961)	1	1	0.536	0.729	PLCB1(1, 12.50)
PPAR_SIGNALING_PATHWAY	PPAR signaling pathway(hsa03320)	1	1	0.587	1	SORBS1(1, 12.50)
FANCONI_ANEMIA_PATHWAY	Fanconi anemia pathway(hsa03460)	1	1	0.599	0.846	EME1(1, 12.50)
TGF_BETA_SIGNALING_PATHWAY	TGF-beta signaling pathway(hsa04350)	1	1	0.618	1	BMP8A(1, 12.50)
