# Supplementary material for: Genomic alterations in oral multiple primary cancers
Source: Int J Oral Sci. 2024 Feb 18;16:13. doi: 10.1038/s41368-023-00265-w (PMC10874441; doi:10.1038/s41368-023-00265-w)
Supplement: Supplementary file 12 — Supplemental Table 9 [file 41368_2023_265_MOESM12_ESM.xlsx]

## Sheet: Sheet1
Supplemental Table 9. Validation of Mutations by Sanger Sequencing
Sample	Chromosome	Position	Ref-Allele	Alt-Allele	Gene	Forward_Primer	Reverse_Primer	Mutation Site Region Sequence	Validation Result	Validation Method
P02-T1	17	7577018	C	G	TP53	CCCCAATTGCAGGTAAAACA	CAAGGGTGGTTGGGAGTAGA	tgcttgctta[C/G]ctcgcttagt	Successful	Sanger
P02-T1	17	7577141	C	T	TP53	CCCCAATTGCAGGTAAAACA	CAAGGGTGGTTGGGAGTAGA	gctgttccgt[C/T]ccagtagatt	Successful	Sanger
P02-T2	2	202149611	TCTATGA	T	CASP8	GAGAGGGAGAGGGGTCAAAT	CCATTTCTAAATAGGGTTGCTCC	tagagcaaat[CTATGA/CTATGA]gattttgaaa	Failed	Sanger
P02-T2	17	7578176	C	T	TP53	ACCCATTTACTTTGCACATCTCA	TTTCTTTGCTGCCGTCTTCC	gcaaaccaga[C/T]ctcaggcggc	Successful	Sanger
P12-T1	2	202141589	G	A	CASP8	ACTTTACAACGATGGGGCAG	TGTTCTTTACCTCCACAGGGA	caaacctcgg[G/A]gatactgtct	Successful	Sanger
P12-T1	17	7573009	C	T	TP53	AGTGGGGAACAAGAAGTGGA	TCACCATTACACTCCAGCCT	cttcaggtgg[C/T]tgtaggagac	Successful	Sanger
P12-T1	9	21971123	TGA	T	CDKN2A	GTCCTCACCTGAGGGACCTT	CTGGAAGCAAATGTAGGGGT	cgggtcgggt[GA/-]gagtggcggg	Successful	Sanger
P12-T1	2	121744225	A	G	GLI2	ACGGCACTGGATGACACAC	GGGTGAGGAAGAGGATGATG	gatggggcag[A/A]agagagtctg	Failed	Sanger
P12-T1	2	121745891	C	T	GLI2	AAAACCATCTGCTCACTGGG	AGTGGCTGCCGCGTACTT	catgctgagc[C/T]agctgcagga	Successful	Sanger
P12-T1	2	121746956	G	T	GLI2	GCAGTACATCAAGGCGCAC	GCTGCTGCATGTAGTTTACCC	caccgtagac[G/G]ccctggccag	Failed	Sanger
P12-T2	2	121746573	C	T	GLI2	CGCTTCCACAGCACCCACAAC	CAAAGCCTAACTGGCATCCTCCC	tcgccccggc[C/C]gcctagcatc	Failed	Sanger
P12-T2	16	1961674	G	C	HS3ST6	TGGAGTTCGCTGATATGGTT	CTGTCCCACTTCCTGTTCGT	cgccggacca[G/G]ggcctggggc	Failed	Sanger
P12-T2	16	1962046	C	T	HS3ST6	GTAGAACCTGCGGTTGAAGG	GATCACCATGGAGAAGACCC	agcgtctggg[C/C]gtagtcggag	Failed	Sanger
P12-T2	16	1962047	G	A	HS3ST6	GTAGAACCTGCGGTTGAAGG	GATCACCATGGAGAAGACCC	gcgtctgggc[G/G]tagtcggaga	Failed	Sanger
P20-T1	2	202149554	C	A	CASP8	GAGAGGGAGAGGGGTCAAAT	CCATTTCTAAATAGGGTTGCTCC	ttgaccacga[C/A]ctttgaagag	Successful	Sanger
P20-T1	17	7579521	C	CA	TP53	GCCAAAGGGTGAAGAGGAATC	CGTTCTGGTAAGGACAAGGGTT	ctgggtcttc[-/A]agtgaaccat	Successful	Sanger
P20-T1	17	7578291	T	G	TP53	ACCCATTTACTTTGCACATCTCA	TTTCTTTGCTGCCGTCTTCC	gggccagacc[T/G]aagagcaatc	Successful	Sanger
P20-T1	19	56274429	G	A	RFPL4A	GCAGTCAAAGGGCAGAGGGAG	TGGGAGCACTGAAACTTCCTAAA	gagccctggc[G/G]tccatttttt	Failed	Sanger
P20-T1	9	21971120	G	A	CDKN2A	GTCCTCACCTGAGGGACCTT	CTGGAAGCAAATGTAGGGGT	tgcacgggtc[G/A]ggtgagagtg	Successful	Sanger
P20-T1	2	121746941	T	TCCGGCA	GLI2	GCAGTACATCAAGGCGCAC	GCTGCTGCATGTAGTTTACCC	gaggtgagct[-/CCGGCA]ccggcaccgt	Successful	Sanger
P20-T2	2	121746941	T	TCCGGCA	GLI2	GCAGTACATCAAGGCGCAC	GCTGCTGCATGTAGTTTACCC	gaggtgagct[-/CCGGCA]ccggcaccgt	Successful	Sanger
P20-T2	2	202149554	C	A	CASP8	GAGAGGGAGAGGGGTCAAAT	CCATTTCTAAATAGGGTTGCTCC	ttgaccacga[C/C]ctttgaagag	Failed	Sanger
P20-T2	2	202151270	C	T	CASP8	GAGCCAAGTAACGTGGAGA	TCAATCAGAAGGGAAGACA	acagatgcct[C/T]agcctacttt	Successful	Sanger
P20-T2	17	7578404	A	T	TP53	ACCCATTTACTTTGCACATCTCA	TTTCTTTGCTGCCGTCTTCC	tggtgggggc[A/T]gcgcctcaca	Successful	Sanger
P20-T2	9	21971120	G	A	CDKN2A	GTCCTCACCTGAGGGACCTT	CTGGAAGCAAATGTAGGGGT	tgcacgggtc[G/A]ggtgagagtg	Successful	Sanger
P34-T1	16	1961953	C	T	HS3ST6	GTAGAACCTGCGGTTGAAGG	GATCACCATGGAGAAGACCC	ccgatgcgga[C/T]ggcgctccag	Successful	Sanger
P34-T1	2	202149611	TCTATGA	T	CASP8	GCAGTCAAAGGGCAGAGGGAG	TGGGAGCACTGAAACTTCCTAAA	tagagcaaat[CTATGA/-]gattttgaaa	Successful	Sanger
P34-T1	19	56274433	A	AT	RFPL4A	GCAGTCAAAGGGCAGAGGGAG	TGGGAGCACTGAAACTTCCTAAA	ctggcgtcca[-/T]ttttttgctc	Successful	Sanger
P34-T2	16	1961953	C	T	HS3ST6	GTAGAACCTGCGGTTGAAGG	GATCACCATGGAGAAGACCC	ccgatgcgga[C/T]ggcgctccag	Successful	Sanger
P34-T2	2	202149611	TCTATGA	T	CASP8	GAGAGGGAGAGGGGTCAAAT	CCATTTCTAAATAGGGTTGCTCC	tagagcaaat[CTATGA/-]gattttgaaa	Successful	Sanger
P34-T2	19	56274433	A	AT	RFPL4A	GCAGTCAAAGGGCAGAGGGAG	TGGGAGCACTGAAACTTCCTAAA	ctggcgtcca[-/-]ttttttgctc	Failed	Sanger
